# Supplementary material for: Orthology-Based Estimate of the Contribution of Horizontal Gene Transfer from Distantly Related Bacteria to the Intraspecific Diversity and Differentiation of Xylella fastidiosa
Source: Pathogens. 2021 Jan 7;10(1):46. doi: 10.3390/pathogens10010046 (PMC7828034; doi:10.3390/pathogens10010046)
Supplement: Supplementary file 1 [file pathogens-10-00046-s001.zip]

Archive with 9 entries (8 files):
- pathogens-1031631-supplementary-final/
- pathogens-1031631-supplementary-final/pathogens-1031631-Figure S1.docx
- pathogens-1031631-supplementary-final/pathogens-1031631-Figure S2.html
- pathogens-1031631-supplementary-final/pathogens-1031631-Figure S3.html
- pathogens-1031631-supplementary-final/pathogens-1031631-Figure S4.html
- pathogens-1031631-supplementary-final/pathogens-1031631-Figure S5_slidingWindows.xlsx
- pathogens-1031631-supplementary-final/pathogens-1031631-Table S1_assemblies.xlsx
- pathogens-1031631-supplementary-final/pathogens-1031631-Table S2_kegg.xlsx
- pathogens-1031631-supplementary-final/pathogens-1031631-Table S3_enzyme.docx
