# Supplementary material for: Orthology-Based Estimate of the Contribution of Horizontal Gene Transfer from Distantly Related Bacteria to the Intraspecific Diversity and Differentiation of Xylella fastidiosa
Source: Pathogens. 2021 Jan 7;10(1):46. doi: 10.3390/pathogens10010046 (PMC7828034; doi:10.3390/pathogens10010046)
Supplement: Supplementary file 1 [file pathogens-10-00046-s001.zip › pathogens-1031631-supplementary-final/pathogens-1031631-Figure S5_slidingWindows.xlsx]

## Sheet: List
#Organism	Strain	Groups	Strain	BioSample	BioProject	Assembly	Level	DB accession used
Xylella fastidiosa M12	M12	SAMN02598402	PRJNA17823	GCA_000019325.1	Complete	2.47513	51.9	ftp://ftp.ncbi.nlm.nih.gov/genomes/all/GCA/000/019/325/GCA_000019325.1_ASM1932v1
Xylella fastidiosa subsp. sandyi Ann-1	Ann-1	SAMN03081476	PRJNA179546	GCA_000698805.1	Complete	2.78091	52.0717	ftp://ftp.ncbi.nlm.nih.gov/genomes/all/GCA/000/698/805/GCA_000698805.1_ASM69880v1
Xylella fastidiosa MUL0034	MUL0034	SAMN03081485	PRJNA217686	GCA_000698825.1	Complete	2.66658	51.9726	ftp://ftp.ncbi.nlm.nih.gov/genomes/all/GCA/000/698/825/GCA_000698825.1_ASM69882v1
Xylella fastidiosa	3124	SAMN03166214	PRJNA266562	GCA_001456195.1	Complete	2.74859	52.6	ftp://ftp.ncbi.nlm.nih.gov/genomes/all/GCA/001/456/195/GCA_001456195.1_ASM145619v1
Xylella fastidiosa	J1a12	SAMN03166204	PRJNA236207	GCA_001456235.1	Complete	2.86724	52.8078	ftp://ftp.ncbi.nlm.nih.gov/genomes/all/GCA/001/456/235/GCA_001456235.1_ASM145623v1
Xylella fastidiosa	U24D	SAMN03154423	PRJNA266001	GCA_001456275.1	Complete	2.73249	52.642	ftp://ftp.ncbi.nlm.nih.gov/genomes/all/GCA/001/456/275/GCA_001456275.1_ASM145627v1
Xylella fastidiosa	Pr8x	SAMN03166213	PRJNA266561	GCA_001456295.1	Complete	2.70582	52.5547	ftp://ftp.ncbi.nlm.nih.gov/genomes/all/GCA/001/456/295/GCA_001456295.1_ASM145629v1
Xylella fastidiosa	ATCC 35879	SAMN12837460	PRJNA574207	GCA_011801475.1	Complete	2.60726	51.7632	ftp://ftp.ncbi.nlm.nih.gov/genomes/all/GCA/011/801/475/GCA_011801475.1_ASM1180147v1
Xylella fastidiosa	Fb7	SAMN03154693	PRJNA266022	GCA_001456335.3	Complete	2.69932	52.462	ftp://ftp.ncbi.nlm.nih.gov/genomes/all/GCA/001/456/335/GCA_001456335.3_ASM145633v3
Xylella fastidiosa	Hib4	SAMN03173341	PRJNA266708	GCA_001456315.1	Complete	2.87755	52.6911	ftp://ftp.ncbi.nlm.nih.gov/genomes/all/GCA/001/456/315/GCA_001456315.1_ASM145631v1
Xylella fastidiosa subsp. multiplex	LM10	SAMN14680501	PRJNA627683	GCA_012974145.1	Complete	2.66965	52.1	ftp://ftp.ncbi.nlm.nih.gov/genomes/all/GCA/012/974/145/GCA_012974145.1_ASM1297414v1
Xylella fastidiosa M23	M23	SAMN02598408	PRJNA18457	GCA_000019765.1	Complete	2.57399	51.7613	ftp://ftp.ncbi.nlm.nih.gov/genomes/all/GCA/000/019/765/GCA_000019765.1_ASM1976v1
Figure S5. Sliding window graphs of the tetra correlation values between a 100 k window and the entire chromosome. The DNA sequence of the chromosomes of 12 X. fastidiosa strains were scanned and for each position (x-axis, nucleotide position in genome) the tetra correlation value calculated between the 100,000 nucleotides following that position and the entire chromosome sequence was reported in…

## Sheet: GCA_000019325.1
0.927309
0.924142
0.92622
0.93226
0.937042
0.94078
0.938888
0.943509
0.942912
0.941369
0.935845
0.93697
0.93439
0.926744
0.916566
0.911578
0.926849
0.928505
0.932717
0.926898
0.929723
0.934601
0.931722
0.934128
0.940693
0.940712
0.937282
0.951243
0.951768
0.952075
0.949084
0.945863
0.94843
0.945934
0.947431
0.943496
0.947533
0.936388
0.929064
0.923878
0.919671
0.922488
0.918942
0.912932
0.917312
0.925062
0.919645
0.910159
0.879916
0.871327
0.874513
0.879858
0.88618
0.881321
0.886388
0.881348
0.883672
0.906067
0.908366
0.918548
0.927898
0.935286
0.935712
0.939073
0.935775
0.938752
0.946609
0.933051
0.935747
0.928
0.920343
0.898876
0.890105
0.898243
0.894988
0.897467
0.898492
0.904437
0.904892
0.912828
0.916921
0.91877
0.915345
0.912719
0.92004
0.911525
0.912251
0.913907
0.91101
0.913421
0.91489
0.911368
0.908641
0.917025
0.917915
0.919475
0.924388
0.92842
0.932559
0.927123
0.917631
0.916251
0.925542
0.931509
0.930299
0.927519
0.925115
0.918879
0.924827
0.927791
0.926553
0.930606
0.941713
0.94042
0.940424
0.937138
0.939065
0.943161
0.940234
0.932103
0.93123
0.93164
0.92725
0.916445
0.922801
0.910542
0.92561
0.926539
0.928825
0.934449
0.920056
0.922749
0.923233
0.925926
0.927666
0.940826
0.947865
0.951915
0.95185
0.949097
0.9531
0.950931
0.956453
0.960491
0.961132
0.960704
0.946764
0.926637
0.923818
0.923683
0.928633
0.91728
0.910102
0.908912
0.911265
0.93564
0.931513
0.924686
0.933738
0.934902
0.934306
0.941293
0.93832
0.941243
0.944579
0.930245
0.929478
0.934753
0.935391
0.93608
0.935105
0.932654
0.92951
0.908134
0.892666
0.893509
0.893511
0.89897
0.897085
0.919238
0.9257
0.928566
0.923601
0.918238
0.923414
0.920705
0.92265
0.915378
0.916333
0.894199
0.895732
0.896435
0.904594
0.914413
0.946196
0.954791
0.953893
0.955266
0.954852
0.952999
0.955584
0.953186
0.948576
0.946832
0.942152
0.912238
0.910506
0.902308
0.900458
0.903484
0.899987
0.898277
0.897679
0.910754
0.922917
0.924162
0.930207
0.924623
0.922604
0.922304
0.927586
0.933602
0.930056
0.91892
0.90679
0.892911
0.885883
0.886901
0.882042
0.878274
0.872314
0.875729
0.889964
0.906235
0.926461
0.931186
0.94737
0.949029
0.945891
0.941822
0.937327
0.940967
0.935593
0.933239
0.931792
0.925471
0.921424
0.926775

## Sheet: GCA_000698805.1
0.874587
0.879451
0.873324
0.874144
0.875621
0.885776
0.902435
0.923392
0.929921
0.954557
0.9524
0.950336
0.952804
0.951818
0.943437
0.9454
0.933926
0.92267
0.923632
0.932493
0.928836
0.92537
0.922915
0.932912
0.936394
0.936845
0.934632
0.938803
0.936645
0.93601
0.930954
0.933561
0.928455
0.916971
0.903557
0.903032
0.91777
0.91978
0.923897
0.919634
0.923058
0.920236
0.922182
0.927346
0.92808
0.927005
0.921699
0.933164
0.948479
0.953075
0.953643
0.954949
0.954377
0.953329
0.954905
0.952922
0.954077
0.949454
0.932078
0.927913
0.915143
0.907431
0.906773
0.906295
0.908452
0.918805
0.906793
0.879998
0.872213
0.872938
0.881391
0.888142
0.88494
0.893964
0.892328
0.892428
0.905801
0.908254
0.918748
0.918846
0.915378
0.912838
0.913516
0.907574
0.910873
0.919046
0.889358
0.893231
0.907733
0.898493
0.916171
0.910711
0.913746
0.922737
0.923522
0.925428
0.923611
0.926724
0.92406
0.930206
0.913468
0.917053
0.921808
0.935115
0.940895
0.951869
0.957759
0.95556
0.957658
0.957904
0.960652
0.952415
0.954675
0.9556
0.958357
0.959802
0.961224
0.964102
0.96643
0.9633
0.96159
0.952767
0.939774
0.941827
0.934261
0.936676
0.937012
0.936098
0.916072
0.906326
0.913153
0.915342
0.924394
0.932857
0.93351
0.929781
0.929464
0.936825
0.943529
0.938194
0.938166
0.933997
0.929561
0.932625
0.934253
0.931113
0.926005
0.930252
0.934346
0.938784
0.93248
0.936262
0.936953
0.935127
0.943433
0.948291
0.946577
0.949733
0.935547
0.92184
0.932406
0.930616
0.931916
0.925573
0.919462
0.90945
0.908647
0.913266
0.911025
0.916209
0.915343
0.91864
0.927208
0.939763
0.937653
0.935491
0.925453
0.926569
0.925925
0.918385
0.917975
0.908501
0.898116
0.90914
0.906317
0.913054
0.906006
0.914216
0.91565
0.920399
0.918825
0.915244
0.912264
0.901917
0.908726
0.915065
0.922123
0.911123
0.911734
0.912076
0.907906
0.903701
0.903762
0.915383
0.915335
0.902897
0.902029
0.915115
0.90993
0.905767
0.907702
0.903731
0.896944
0.905664
0.901814
0.921365
0.945165
0.938312
0.938681
0.943639
0.947219
0.949555
0.950454
0.946275
0.949293
0.942136
0.930721
0.936716
0.943628
0.941465
0.942487
0.936684
0.935207
0.943359
0.939115
0.931345
0.933626
0.930449
0.927052
0.933468
0.938296
0.940235
0.939014
0.948172
0.936835
0.938337
0.941763
0.942521
0.942677
0.944296
0.948682
0.947602
0.947492
0.935073
0.903511
0.902828
0.894462
0.893916
0.896217
0.892386
0.892401
0.895827
0.906908
0.917709
0.919676
0.921751
0.9153
0.91523
0.910987
0.917836
0.922174
0.914635
0.90319
0.889796
0.881288
0.873926

## Sheet: GCA_000698825.1
0.892831
0.897415
0.90158
0.905577
0.903929
0.905254
0.917461
0.924227
0.940027
0.937677
0.944045
0.947828
0.945743
0.946067
0.947601
0.947679
0.949645
0.944671
0.92319
0.915901
0.908354
0.902398
0.896273
0.898415
0.900452
0.904788
0.89896
0.87675
0.873786
0.876367
0.882164
0.887313
0.885988
0.887778
0.885262
0.894838
0.905058
0.911933
0.922558
0.924233
0.923448
0.918511
0.921527
0.918181
0.923901
0.926456
0.901022
0.895354
0.906605
0.904643
0.925509
0.935452
0.933467
0.936424
0.940263
0.942874
0.94721
0.941001
0.945411
0.945276
0.935129
0.916802
0.911387
0.912753
0.917044
0.914442
0.913815
0.911056
0.91035
0.918021
0.919904
0.913302
0.907363
0.911101
0.911628
0.920681
0.915943
0.92154
0.932505
0.930292
0.923191
0.924081
0.930898
0.929144
0.930471
0.93262
0.925437
0.925541
0.914532
0.921671
0.907483
0.89921
0.90743
0.908602
0.921141
0.920592
0.925693
0.925467
0.926945
0.943107
0.947802
0.947851
0.943876
0.936496
0.927547
0.932427
0.933821
0.936048
0.928657
0.935761
0.946495
0.94466
0.944156
0.943568
0.945405
0.941901
0.946921
0.953104
0.951521
0.954564
0.941898
0.92465
0.927391
0.929935
0.934492
0.932912
0.924492
0.910967
0.91949
0.919007
0.928078
0.940146
0.941582
0.941641
0.943457
0.947701
0.950441
0.946419
0.944673
0.943138
0.933893
0.925456
0.923268
0.928035
0.929739
0.92953
0.926303
0.936557
0.933548
0.941661
0.930222
0.935111
0.946011
0.938575
0.93404
0.935077
0.935783
0.937925
0.934932
0.938333
0.945582
0.945181
0.932999
0.911785
0.907287
0.910985
0.907009
0.906382
0.902108
0.909421
0.896334
0.892758
0.893906
0.900856
0.897979
0.892198
0.897495
0.901912
0.904915
0.922779
0.93168
0.921392
0.915645
0.920348
0.91548
0.906231
0.898495
0.894892
0.902148
0.909854
0.915218
0.929981
0.923185
0.93485
0.952809
0.956505
0.950749
0.948405
0.951684
0.953451
0.954104
0.953753
0.954402
0.951622
0.925686
0.923115
0.928705
0.928083
0.923418
0.921312
0.919645
0.918255
0.919717
0.925124
0.9135
0.915822
0.900692
0.898113
0.90764
0.91988
0.922521
0.925389
0.925886
0.93091
0.935524
0.928991
0.932723
0.935209
0.931875
0.925515
0.924446
0.928988
0.923776
0.909958
0.92107
0.92714
0.927059
0.943721
0.949395
0.946743
0.941427
0.933417
0.93294
0.932326
0.914088
0.896065
0.888418
0.88682
0.883772
0.884848
0.886123
0.891251
0.906106
0.912525
0.920365
0.926201
0.91801
0.910846
0.914864
0.917057
0.92367
0.919132
0.915149
0.90594
0.895249

## Sheet: GCA_001456195.1
0.923609
0.919193
0.917313
0.927901
0.93305
0.935982
0.935572
0.93764
0.933736
0.934981
0.929232
0.930617
0.928289
0.917559
0.899236
0.89891
0.910138
0.911746
0.924236
0.918122
0.919543
0.922498
0.928853
0.928455
0.930919
0.935215
0.938136
0.938015
0.924308
0.916826
0.908849
0.895765
0.891808
0.904443
0.914492
0.921545
0.919292
0.921593
0.915488
0.915663
0.923281
0.923657
0.91918
0.906606
0.895372
0.888189
0.887671
0.900542
0.902276
0.927295
0.935818
0.932522
0.931055
0.932895
0.935028
0.934009
0.930873
0.928688
0.943127
0.947655
0.949518
0.949867
0.948552
0.947063
0.940052
0.938057
0.93839
0.940723
0.932162
0.921002
0.924301
0.915292
0.933139
0.939098
0.943755
0.940508
0.938447
0.937698
0.947417
0.945209
0.940657
0.938177
0.932837
0.928806
0.931039
0.934922
0.934376
0.933521
0.937915
0.940644
0.938398
0.938829
0.936067
0.941998
0.938681
0.93525
0.928179
0.922455
0.924016
0.921582
0.913093
0.907387
0.908134
0.916679
0.917729
0.910982
0.913428
0.923962
0.927134
0.924774
0.919312
0.9131
0.919846
0.909041
0.914563
0.910548
0.912839
0.912619
0.913018
0.908687
0.915011
0.924517
0.933753
0.923933
0.92011
0.926797
0.922422
0.903258
0.87164
0.836505
0.776635
0.75975
0.74871
0.76015
0.769385
0.772673
0.807752
0.824185
0.853721
0.884874
0.924967
0.930005
0.925502
0.921663
0.906649
0.907643
0.905929
0.902744
0.89223
0.908647
0.923568
0.929242
0.930799
0.940616
0.94395
0.946869
0.947544
0.946726
0.933285
0.91952
0.910728
0.912674
0.901381
0.896351
0.893163
0.887059
0.888056
0.886349
0.888133
0.884016
0.894058
0.891055
0.906458
0.914961
0.914648
0.917642
0.921772
0.919997
0.922868
0.92452
0.915253
0.90878
0.897719
0.897023
0.885554
0.878472
0.874602
0.88446
0.8731
0.871022
0.871463
0.880382
0.884925
0.891957
0.895277
0.896651
0.891652
0.906624
0.919197
0.947611
0.952869
0.954
0.956718
0.956591
0.955602
0.956761
0.953927
0.952141
0.940981
0.941364
0.93407
0.936519
0.933942
0.937948
0.942207
0.950223
0.95778
0.960485
0.945778
0.947889
0.948401
0.949763
0.951681
0.953787
0.949719
0.946445
0.944232
0.936229
0.914189
0.910726
0.911683
0.91166
0.910487
0.908203
0.92245
0.935058
0.939886
0.943808
0.945551
0.949726
0.938863
0.927694
0.918456
0.924634
0.931372
0.932853
0.924956
0.928406
0.929241
0.927328
0.919806
0.915377
0.905699
0.896249
0.887413
0.89042
0.886154
0.881691
0.887865
0.899022
0.912295
0.92739
0.937804
0.951431
0.948797
0.94856
0.943166
0.939149
0.939292
0.937869
0.923475
0.921587
0.920899
0.915577
0.924419

## Sheet: GCA_001456235.1
0.926121
0.92028
0.918892
0.930334
0.934154
0.937433
0.935756
0.93729
0.933302
0.934539
0.931373
0.933655
0.93096
0.92081
0.901753
0.900044
0.911913
0.912835
0.921385
0.913045
0.914024
0.918354
0.927005
0.926119
0.929265
0.933157
0.937448
0.938333
0.927716
0.92147
0.91371
0.901434
0.897404
0.908312
0.919285
0.926345
0.922997
0.923736
0.918603
0.923588
0.936951
0.95452
0.957184
0.953142
0.957134
0.954656
0.949983
0.950446
0.949557
0.950108
0.948248
0.932264
0.911957
0.930481
0.934316
0.931798
0.936459
0.935483
0.936993
0.933716
0.932943
0.935842
0.944804
0.949008
0.954013
0.951227
0.949381
0.946093
0.941571
0.937269
0.940653
0.936317
0.92887
0.928304
0.932793
0.926458
0.936397
0.930265
0.921182
0.918983
0.911476
0.90409
0.892953
0.894541
0.890368
0.886307
0.897258
0.906531
0.911889
0.915833
0.930026
0.931915
0.92559
0.905198
0.911246
0.898567
0.892614
0.888724
0.881252
0.880032
0.881857
0.885159
0.8746
0.886769
0.883248
0.884021
0.903843
0.903596
0.906637
0.915691
0.920379
0.921472
0.925898
0.921236
0.919367
0.916164
0.911123
0.906321
0.902595
0.891418
0.869672
0.876546
0.865379
0.861961
0.861911
0.867653
0.872967
0.879347
0.884024
0.886755
0.884059
0.899352
0.908624
0.945447
0.951909
0.953268
0.955132
0.955353
0.954867
0.953892
0.955888
0.952127
0.95277
0.958442
0.954526
0.955893
0.952149
0.954341
0.955554
0.957024
0.961248
0.962125
0.96176
0.961191
0.943761
0.945295
0.949675
0.957892
0.962328
0.961039
0.944128
0.92186
0.907485
0.89805
0.904882
0.903818
0.905643
0.906246
0.916919
0.921419
0.928345
0.920528
0.88316
0.852491
0.823247
0.809417
0.77942
0.772068
0.763297
0.751699
0.763232
0.785284
0.837855
0.871294
0.904162
0.918681
0.930506
0.935787
0.930746
0.929852
0.927322
0.934352
0.93613
0.931975
0.929601
0.93909
0.93879
0.929473
0.937015
0.920563
0.909879
0.911897
0.909067
0.919297
0.923438
0.916212
0.918294
0.92844
0.933729
0.928819
0.925814
0.913489
0.915301
0.924152
0.92894
0.926569
0.935864
0.939017
0.947268
0.951773
0.954743
0.953309
0.93689
0.936349
0.945437
0.943496
0.945667
0.945378
0.948357
0.949897
0.946135
0.939615
0.910043
0.905171
0.903791
0.904774
0.904291
0.901134
0.912848
0.926889
0.929446
0.935131
0.936501
0.94096
0.929084
0.918044
0.908669
0.914258
0.925633
0.926051
0.923157
0.924168
0.926461
0.920171
0.917971
0.910296
0.896406
0.885805
0.876283
0.880635
0.872149
0.866903
0.874037
0.890392
0.904877
0.924092
0.939607
0.953375
0.949026
0.948063
0.945195
0.943982
0.942743
0.944248
0.932228
0.926788
0.924282
0.921842
0.930149

## Sheet: GCA_001456275.1
0.93363
0.927723
0.927798
0.935487
0.940655
0.950115
0.949617
0.951453
0.948739
0.94777
0.944515
0.948769
0.947483
0.939198
0.925587
0.922125
0.928563
0.930093
0.93736
0.933692
0.935628
0.933228
0.941155
0.94245
0.943654
0.948927
0.950002
0.952559
0.941122
0.937777
0.929468
0.92217
0.915524
0.913485
0.928096
0.940393
0.938115
0.941674
0.937591
0.93913
0.942648
0.955968
0.954589
0.950908
0.957728
0.955411
0.950682
0.951295
0.947363
0.950293
0.952717
0.947772
0.930114
0.937376
0.947734
0.947042
0.950315
0.946379
0.941613
0.935146
0.928175
0.929207
0.932491
0.941951
0.943621
0.944762
0.939662
0.940158
0.931846
0.922483
0.924832
0.925753
0.925225
0.924728
0.922413
0.930079
0.942824
0.945305
0.945633
0.949335
0.949268
0.944587
0.945477
0.943585
0.946611
0.946874
0.967047
0.96237
0.961281
0.963234
0.96243
0.961225
0.960356
0.961191
0.956927
0.957309
0.952727
0.933145
0.920287
0.909345
0.913097
0.910573
0.909953
0.902262
0.89678
0.891947
0.889211
0.892783
0.90244
0.888457
0.891043
0.897293
0.907904
0.910102
0.915508
0.922797
0.929781
0.925972
0.926722
0.92941
0.924407
0.925642
0.9259
0.919031
0.909752
0.911359
0.901205
0.909205
0.909857
0.906704
0.906616
0.911714
0.915744
0.921686
0.931864
0.927774
0.926265
0.925727
0.924003
0.916813
0.911825
0.906658
0.911258
0.906906
0.909208
0.910189
0.913272
0.912725
0.919033
0.934548
0.936778
0.927542
0.921186
0.924098
0.933508
0.928136
0.89834
0.858159
0.839777
0.806404
0.78705
0.764572
0.743683
0.757828
0.749895
0.777277
0.82443
0.86854
0.892563
0.919183
0.926984
0.919966
0.919261
0.911232
0.920553
0.913181
0.911897
0.906592
0.909167
0.903199
0.90546
0.90921
0.912597
0.909409
0.896916
0.89798
0.899819
0.905592
0.8999
0.88665
0.892805
0.900282
0.911084
0.912807
0.918084
0.918341
0.930018
0.926629
0.950916
0.9443
0.943916
0.938183
0.940838
0.939547
0.934242
0.940045
0.942959
0.944248
0.947641
0.925733
0.926424
0.922338
0.923085
0.926317
0.924422
0.906509
0.904171
0.906511
0.905975
0.910994
0.92387
0.925389
0.927346
0.930842
0.934647
0.932786
0.933119
0.937257
0.931947
0.933804
0.923532
0.926202
0.929221
0.924899
0.920776
0.913695
0.923108
0.932987
0.92942
0.921072
0.920376
0.917781
0.911245
0.904994
0.893951
0.873948
0.860051
0.853363
0.856435
0.849268
0.84625
0.849634
0.866801
0.881503
0.905397
0.924108
0.939445
0.951969
0.943838
0.940173
0.940643
0.94227
0.94799
0.939224
0.939305
0.939001
0.933444
0.941151
0.933483

## Sheet: GCA_001456295.1
0.92375
0.91572
0.912555
0.922458
0.929253
0.934274
0.931198
0.932194
0.928442
0.929336
0.925568
0.931323
0.930045
0.915631
0.896383
0.896383
0.906367
0.905782
0.917199
0.912463
0.913451
0.913573
0.923967
0.926808
0.930196
0.933079
0.932605
0.936013
0.92204
0.918798
0.910176
0.903748
0.932456
0.939703
0.935544
0.932245
0.933731
0.934964
0.936033
0.94476
0.947552
0.954314
0.951805
0.93234
0.919189
0.923906
0.915858
0.914973
0.893254
0.888703
0.885853
0.897252
0.899064
0.921583
0.937633
0.933872
0.938143
0.93681
0.936905
0.936231
0.933266
0.930046
0.942301
0.951046
0.950509
0.951271
0.950121
0.949896
0.945584
0.939995
0.940025
0.940574
0.929
0.919648
0.91999
0.91441
0.926122
0.938264
0.938803
0.938142
0.936399
0.935876
0.947142
0.952679
0.946208
0.941174
0.93616
0.931099
0.935552
0.9335
0.93188
0.933076
0.933019
0.954569
0.939662
0.937283
0.9329
0.931172
0.93223
0.926783
0.921917
0.913184
0.907827
0.910166
0.910257
0.920284
0.926424
0.9254
0.920411
0.913467
0.920199
0.920018
0.918953
0.920025
0.920117
0.916347
0.916525
0.915021
0.927497
0.920661
0.883073
0.86264
0.822671
0.770912
0.746228
0.751231
0.758476
0.767518
0.785992
0.813442
0.838884
0.859635
0.900595
0.930016
0.928811
0.920879
0.916107
0.908971
0.908781
0.906039
0.905203
0.907546
0.911493
0.923384
0.92854
0.929027
0.92217
0.907946
0.898525
0.889599
0.89084
0.902641
0.920857
0.931936
0.941283
0.933129
0.922189
0.9165
0.912915
0.901094
0.895605
0.894852
0.88735
0.887276
0.886135
0.884417
0.883048
0.894941
0.892198
0.915933
0.920144
0.918773
0.926958
0.929016
0.927431
0.930952
0.934167
0.927631
0.926885
0.915208
0.912607
0.909181
0.89822
0.89302
0.873634
0.881532
0.870766
0.869347
0.873538
0.881566
0.882742
0.892472
0.894356
0.897471
0.896611
0.908854
0.920102
0.946097
0.953148
0.954599
0.956877
0.953192
0.951029
0.944107
0.943564
0.94171
0.943712
0.939255
0.930414
0.933323
0.930071
0.947097
0.959614
0.947467
0.947986
0.948517
0.95015
0.953585
0.954497
0.950931
0.948419
0.945242
0.933047
0.915761
0.911274
0.912264
0.913185
0.912018
0.907108
0.903111
0.905278
0.91919
0.926327
0.931895
0.932413
0.919505
0.919048
0.914076
0.920659
0.922245
0.920762
0.91408
0.910192
0.900419
0.890595
0.895136
0.889735
0.883714
0.887588
0.897401
0.906677
0.922652
0.938617
0.94259
0.952884
0.945491
0.930444
0.92252
0.914486
0.917241
0.911543
0.902307
0.903496
0.901961
0.904102
0.906266
0.923785

## Sheet: GCA_011801475.1
0.942418
0.939084
0.939204
0.947256
0.952108
0.951703
0.950015
0.954108
0.952428
0.949674
0.946234
0.947728
0.94287
0.93193
0.918546
0.918802
0.935069
0.936868
0.941336
0.938473
0.940069
0.937376
0.940235
0.942661
0.94496
0.944514
0.940925
0.952906
0.961298
0.962449
0.959975
0.958343
0.960564
0.958066
0.959627
0.957275
0.954332
0.952578
0.936663
0.92849
0.927334
0.920778
0.918091
0.914679
0.919358
0.926244
0.91672
0.894877
0.890803
0.896868
0.899074
0.907002
0.895489
0.903317
0.905033
0.908631
0.921253
0.925317
0.932918
0.931676
0.931762
0.928857
0.934858
0.92981
0.934528
0.942336
0.919463
0.921299
0.930958
0.924393
0.92909
0.926821
0.921643
0.920548
0.921166
0.913664
0.91403
0.906596
0.913088
0.923767
0.925579
0.936615
0.937135
0.934918
0.942284
0.952132
0.955948
0.951363
0.943379
0.942749
0.942344
0.943902
0.943176
0.947313
0.953795
0.951545
0.94972
0.947033
0.951372
0.952428
0.94896
0.945216
0.942729
0.945308
0.943184
0.958121
0.957577
0.957373
0.953605
0.950997
0.94859
0.949126
0.947323
0.9407
0.931632
0.935067
0.936217
0.938752
0.952914
0.953217
0.952316
0.949828
0.946155
0.947019
0.967021
0.943942
0.928452
0.92225
0.917985
0.906563
0.909021
0.90899
0.912325
0.905119
0.918152
0.945855
0.939962
0.94008
0.937169
0.94273
0.942514
0.936797
0.942052
0.949313
0.953617
0.953994
0.954897
0.951316
0.95402
0.958815
0.960667
0.948361
0.938039
0.940648
0.938455
0.933523
0.936944
0.918493
0.917885
0.918239
0.919219
0.917901
0.919991
0.912187
0.915879
0.913771
0.913044
0.929271
0.931481
0.936631
0.935629
0.928534
0.931858
0.938395
0.939665
0.938612
0.934211
0.927359
0.933924
0.929892
0.934613
0.931603
0.929173
0.924469
0.927367
0.929607
0.929688
0.93027
0.924071
0.914891
0.912411
0.910294
0.916607
0.911459
0.910538
0.913434
0.913352
0.915795
0.922339
0.924014
0.928522
0.930777
0.93432
0.942743
0.941746
0.940913
0.942018
0.944621
0.942224
0.944207
0.945083
0.940765
0.940802
0.930567
0.886419
0.887651
0.874004
0.87213
0.875412
0.876485
0.871968
0.867397
0.884699
0.896613
0.900287
0.904866
0.903424
0.902405
0.896953
0.903273
0.907008
0.908502
0.88968
0.870853
0.857147
0.858652
0.852726
0.854278
0.854009
0.850315
0.857932
0.871816
0.890528
0.911883
0.920466
0.934322
0.93495
0.932431
0.93521
0.935161
0.937968
0.935331
0.929331
0.92932
0.924957
0.926641
0.938529

## Sheet: GCA_001456335.3
0.923851
0.917726
0.91484
0.923786
0.927355
0.931615
0.928973
0.930842
0.925255
0.927111
0.923789
0.929854
0.927944
0.915822
0.899251
0.901693
0.910106
0.90994
0.921665
0.916653
0.91845
0.917859
0.928007
0.929954
0.932297
0.933933
0.934842
0.940298
0.924057
0.92215
0.913109
0.900122
0.892699
0.896981
0.912738
0.920135
0.918937
0.920259
0.91781
0.918972
0.929255
0.949694
0.950307
0.945192
0.949078
0.949318
0.942355
0.942951
0.943054
0.943159
0.938755
0.925544
0.906297
0.927316
0.935418
0.933997
0.934014
0.935298
0.934722
0.931784
0.928465
0.92978
0.937834
0.942553
0.945275
0.946091
0.944063
0.943175
0.940022
0.934237
0.937808
0.935903
0.929202
0.916432
0.917648
0.91375
0.931773
0.934657
0.934873
0.937056
0.935386
0.93518
0.942917
0.941427
0.940924
0.943545
0.936907
0.936561
0.93685
0.933284
0.939086
0.9147
0.854174
0.838071
0.81789
0.794198
0.773548
0.760944
0.751271
0.744992
0.769266
0.813239
0.860818
0.884572
0.902244
0.906264
0.908349
0.91504
0.920059
0.929695
0.91897
0.920554
0.923552
0.918045
0.920021
0.92033
0.919028
0.917201
0.919347
0.92561
0.922484
0.932207
0.933141
0.935194
0.929443
0.925855
0.919055
0.917658
0.930146
0.942039
0.943598
0.942713
0.939644
0.940791
0.940762
0.948116
0.949965
0.930192
0.929126
0.92955
0.92405
0.916722
0.917452
0.920378
0.918125
0.921096
0.917598
0.889851
0.887462
0.891061
0.896108
0.912861
0.912275
0.915998
0.919385
0.922417
0.913662
0.906718
0.904972
0.897395
0.894345
0.895579
0.898262
0.885812
0.899683
0.894706
0.893269
0.918683
0.918174
0.918705
0.926815
0.930878
0.930994
0.936941
0.931078
0.931505
0.928845
0.92415
0.915888
0.917347
0.912262
0.886766
0.891258
0.88542
0.878556
0.873466
0.879364
0.888414
0.89198
0.892829
0.891407
0.891475
0.900312
0.911379
0.939126
0.95376
0.952296
0.957329
0.954954
0.954127
0.946683
0.948423
0.946682
0.942305
0.945385
0.936325
0.936318
0.931737
0.941447
0.959836
0.961535
0.961623
0.956466
0.958274
0.959469
0.961147
0.955919
0.950095
0.948933
0.928075
0.911022
0.909439
0.910184
0.91213
0.914444
0.910507
0.92815
0.940895
0.943072
0.947228
0.94975
0.947756
0.934306
0.923991
0.91707
0.921595
0.930373
0.929275
0.925144
0.927361
0.930377
0.92652
0.919435
0.912348
0.902448
0.892923
0.892142
0.887763
0.884833
0.880476
0.890554
0.904871
0.917905
0.9394
0.946349
0.95721
0.95595
0.957157
0.951939
0.950688
0.95423
0.947358
0.936196
0.928869
0.930571
0.924526

[truncated: 3 more sheets: GCA_001456315.1, GCA_012974125.1, GCA_000019765.1]
