# Supplementary material for: Orthology-Based Estimate of the Contribution of Horizontal Gene Transfer from Distantly Related Bacteria to the Intraspecific Diversity and Differentiation of Xylella fastidiosa
Source: Pathogens. 2021 Jan 7;10(1):46. doi: 10.3390/pathogens10010046 (PMC7828034; doi:10.3390/pathogens10010046)
Supplement: Supplementary file 1 [file pathogens-10-00046-s001.zip › pathogens-1031631-supplementary-final/pathogens-1031631-Table S1_assemblies.xlsx]

## Sheet: Xylella fastidiosa
Table S1. List of assemblies used for the construction of the pan-genomes of Xanthomo-nas vasicola, Xanthomonas albilineans and Xylella fastidiosa and total sizes of their pre-dicted proteomes.
GCF_000006725.1	PRJNA224116	Xylella fastidiosa 9a5c	strain=9a5c		Complete Genome	2004/06/04	ASM672v1	Sao Paulo state (Brazil) Consortium	GCA_000006725.1	ftp://ftp.ncbi.nlm.nih.gov/genomes/all/GCF/000/006/725/GCF_000006725.1_ASM672v1
GCF_000007245.1	PRJNA224116	Xylella fastidiosa Temecula1	strain=Temecula1		Complete Genome	2003/01/29	ASM724v1	Sao Paulo state (Brazil) Consortium	GCA_000007245.1	ftp://ftp.ncbi.nlm.nih.gov/genomes/all/GCF/000/007/245/GCF_000007245.1_ASM724v1
GCF_000019325.1	PRJNA224116	Xylella fastidiosa M12	strain=M12		Complete Genome	2008/02/19	ASM1932v1	US DOE Joint Genome Institute	GCA_000019325.1	ftp://ftp.ncbi.nlm.nih.gov/genomes/all/GCF/000/019/325/GCF_000019325.1_ASM1932v1
GCF_000019765.1	PRJNA224116	Xylella fastidiosa M23	strain=M23		Complete Genome	2008/04/11	ASM1976v1	US DOE Joint Genome Institute	GCA_000019765.1	ftp://ftp.ncbi.nlm.nih.gov/genomes/all/GCF/000/019/765/GCF_000019765.1_ASM1976v1
GCF_000148405.1	PRJNA224116	Xylella fastidiosa subsp. fastidiosa GB514	strain=GB514		Complete Genome	2010/09/23	ASM14840v1	Research and Testing Laboratory	GCA_000148405.1	ftp://ftp.ncbi.nlm.nih.gov/genomes/all/GCF/000/148/405/GCF_000148405.1_ASM14840v1
GCF_000166835.1	PRJNA224116	Xylella fastidiosa Dixon	strain=Dixon		Scaffold	2005/07/26	ASM16683v1	DOE Joint Genome Institute	GCA_000166835.1	ftp://ftp.ncbi.nlm.nih.gov/genomes/all/GCF/000/166/835/GCF_000166835.1_ASM16683v1
GCF_000166855.2	PRJNA224116	Xylella fastidiosa subsp. sandyi Ann-1	strain=Ann-1		Contig	2014/01/06	ASM16685v2	DOE Joint Genome Institute	GCA_000166855.2	ftp://ftp.ncbi.nlm.nih.gov/genomes/all/GCF/000/166/855/GCF_000166855.2_ASM16685v2
GCF_000219235.1	PRJNA224116	Xylella fastidiosa EB92.1	strain=EB92.1		Contig	2011/06/24	ASM21923v2	University of Florida	GCA_000219235.2	ftp://ftp.ncbi.nlm.nih.gov/genomes/all/GCF/000/219/235/GCF_000219235.1_ASM21923v2
GCF_000428665.1	PRJNA224116	Xylella fastidiosa subsp. multiplex ATCC 35871	strain=ATCC 35871		Scaffold	2013/07/15	ASM42866v1	DOE Joint Genome Institute	GCA_000428665.1	ftp://ftp.ncbi.nlm.nih.gov/genomes/all/GCF/000/428/665/GCF_000428665.1_ASM42866v1
GCF_000466025.1	PRJNA224116	Xylella fastidiosa subsp. multiplex Griffin-1	strain=Griffin-1		Contig	2013/09/12	Red Oak Large Contigs	USDA	GCA_000466025.1	ftp://ftp.ncbi.nlm.nih.gov/genomes/all/GCF/000/466/025/GCF_000466025.1_Red_Oak_Large_Contigs
GCF_000506405.1	PRJNA224116	Xylella fastidiosa 32	strain=32		Contig	2013/12/11	X. fastidiosa 32	Universidade de Mogi das Cruzes	GCA_000506405.1	ftp://ftp.ncbi.nlm.nih.gov/genomes/all/GCF/000/506/405/GCF_000506405.1_X._fastidiosa_32
GCF_000506905.2	PRJNA224116	Xylella fastidiosa 6c	strain=6c		Contig	2017/01/06	ASM50690v2	Universidade de Mogi das Cruzes	GCA_000506905.2	ftp://ftp.ncbi.nlm.nih.gov/genomes/all/GCF/000/506/905/GCF_000506905.2_ASM50690v2
GCF_000567985.1	PRJNA224116	Xylella fastidiosa Mul-MD	strain=Mul-MD		Contig	2014/02/10	Xylella fastidiosa Mul-MD	FNPRU-USNA-ARS-USDA	GCA_000567985.1	ftp://ftp.ncbi.nlm.nih.gov/genomes/all/GCF/000/567/985/GCF_000567985.1_Xylella_fastidiosa_Mul-MD
GCF_000698805.1	PRJNA224116	Xylella fastidiosa subsp. sandyi Ann-1	strain=Ann-1		Complete Genome	2014/06/06	ASM69880v1	University of California	GCA_000698805.1	ftp://ftp.ncbi.nlm.nih.gov/genomes/all/GCF/000/698/805/GCF_000698805.1_ASM69880v1
GCF_000698825.1	PRJNA224116	Xylella fastidiosa MUL0034	strain=MUL0034		Complete Genome	2014/06/06	ASM69882v1	LANL Genome Science Group	GCA_000698825.1	ftp://ftp.ncbi.nlm.nih.gov/genomes/all/GCF/000/698/825/GCF_000698825.1_ASM69882v1
GCF_000732705.1	PRJNA224116	Xylella fastidiosa	strain=sycamore Sy-VA		Contig	2014/07/22	ASM73270v1	Beltsville Agricultural Research Center	GCA_000732705.1	ftp://ftp.ncbi.nlm.nih.gov/genomes/all/GCF/000/732/705/GCF_000732705.1_ASM73270v1
GCF_000767565.1	PRJNA224116	Xylella fastidiosa	strain=ATCC 35879		Contig	2014/10/21	ASM76756v1	Crop Diseases, Pests, Genetics Research Unit, San Joaquin Valley Agricultural Sciences Center, USDA	GCA_000767565.1	ftp://ftp.ncbi.nlm.nih.gov/genomes/all/GCF/000/767/565/GCF_000767565.1_ASM76756v1
GCF_000811965.1	PRJNA224116	Xylella fastidiosa	strain=CoDiRO		Contig	2015/03/04	ASM81196v1	National Research Council (C.N.R.), Institute for Sustainable Plant Protection	GCA_000811965.1	ftp://ftp.ncbi.nlm.nih.gov/genomes/all/GCF/000/811/965/GCF_000811965.1_ASM81196v1
GCF_001417925.1	PRJNA224116	Xylella fastidiosa	strain=CO33		Contig	2015/10/28	ASM141792v1	National Research Council (C.N.R.), Institute for Sustainable Plant Protection	GCA_001417925.1	ftp://ftp.ncbi.nlm.nih.gov/genomes/all/GCF/001/417/925/GCF_001417925.1_ASM141792v1
GCF_001456195.1	PRJNA224116	Xylella fastidiosa	strain=3124		Complete Genome	2015/12/03	ASM145619v1	Universidade de Sao Paulo	GCA_001456195.1	ftp://ftp.ncbi.nlm.nih.gov/genomes/all/GCF/001/456/195/GCF_001456195.1_ASM145619v1
GCF_001456235.1	PRJNA224116	Xylella fastidiosa	strain=J1a12		Complete Genome	2015/12/03	ASM145623v1	University of Sao Paulo	GCA_001456235.1	ftp://ftp.ncbi.nlm.nih.gov/genomes/all/GCF/001/456/235/GCF_001456235.1_ASM145623v1
GCF_001456275.1	PRJNA224116	Xylella fastidiosa	strain=U24D		Complete Genome	2015/12/03	ASM145627v1	Universidade de Sao Paulo	GCA_001456275.1	ftp://ftp.ncbi.nlm.nih.gov/genomes/all/GCF/001/456/275/GCF_001456275.1_ASM145627v1
GCF_001456295.1	PRJNA224116	Xylella fastidiosa	strain=Pr8x		Complete Genome	2015/12/03	ASM145629v1	Universidade de Sao Paulo	GCA_001456295.1	ftp://ftp.ncbi.nlm.nih.gov/genomes/all/GCF/001/456/295/GCF_001456295.1_ASM145629v1
GCF_001456315.1	PRJNA224116	Xylella fastidiosa	strain=Hib4		Complete Genome	2015/12/03	ASM145631v1	Universidade de Sao Paulo	GCA_001456315.1	ftp://ftp.ncbi.nlm.nih.gov/genomes/all/GCF/001/456/315/GCF_001456315.1_ASM145631v1
GCF_001456335.2	PRJNA224116	Xylella fastidiosa			Complete Genome	2018/05/01	ASM145633v3	Universidade de Sao Paulo	GCA_001456335.3	ftp://ftp.ncbi.nlm.nih.gov/genomes/all/GCF/001/456/335/GCF_001456335.2_ASM145633v3
GCF_001469345.1	PRJNA224116	Xylella fastidiosa subsp. pauca	strain=CFBP8072		Scaffold	2015/12/18	XYFPCFBP8072	INRA	GCA_001469345.1	ftp://ftp.ncbi.nlm.nih.gov/genomes/all/GCF/001/469/345/GCF_001469345.1_XYFPCFBP8072
GCF_001469395.1	PRJNA224116	Xylella fastidiosa	strain=CFBP8073		Scaffold	2015/12/18	XYFPCFBP8073	INRA	GCA_001469395.1	ftp://ftp.ncbi.nlm.nih.gov/genomes/all/GCF/001/469/395/GCF_001469395.1_XYFPCFBP8073
GCF_001549735.1	PRJNA224116	Xylella fastidiosa	strain=OLS0479		Contig	2016/02/05	XFAS004-SEQ-2-ASM-1	cBio Corp	GCA_001549735.1	ftp://ftp.ncbi.nlm.nih.gov/genomes/all/GCF/001/549/735/GCF_001549735.1_XFAS004-SEQ-2-ASM-1
GCF_001549745.1	PRJNA224116	Xylella fastidiosa	strain=CVC0256		Contig	2016/02/05	XFAS002-SEQ-2-ASM-1	cBio Corp	GCA_001549745.1	ftp://ftp.ncbi.nlm.nih.gov/genomes/all/GCF/001/549/745/GCF_001549745.1_XFAS002-SEQ-2-ASM-1
GCF_001549755.1	PRJNA224116	Xylella fastidiosa	strain=OLS0478		Contig	2016/02/05	XFAS005-SEQ-1-ASM-1	cBio Corp	GCA_001549755.1	ftp://ftp.ncbi.nlm.nih.gov/genomes/all/GCF/001/549/755/GCF_001549755.1_XFAS005-SEQ-1-ASM-1
GCF_001549765.1	PRJNA224116	Xylella fastidiosa	strain=CVC0251		Contig	2016/02/05	XFAS001-SEQ-2-ASM-1	cBio Corp	GCA_001549765.1	ftp://ftp.ncbi.nlm.nih.gov/genomes/all/GCF/001/549/765/GCF_001549765.1_XFAS001-SEQ-2-ASM-1
GCF_001549815.1	PRJNA224116	Xylella fastidiosa	strain=COF0324		Contig	2016/02/05	XFAS003-SEQ-2-ASM-1	cBio Corp	GCA_001549815.1	ftp://ftp.ncbi.nlm.nih.gov/genomes/all/GCF/001/549/815/GCF_001549815.1_XFAS003-SEQ-2-ASM-1
GCF_001549825.1	PRJNA224116	Xylella fastidiosa	strain=COF0407		Contig	2016/02/05	XFAS006-SEQ-1-ASM-1	cBio Corp	GCA_001549825.1	ftp://ftp.ncbi.nlm.nih.gov/genomes/all/GCF/001/549/825/GCF_001549825.1_XFAS006-SEQ-1-ASM-1
GCF_001572105.1	PRJNA224116	Xylella fastidiosa subsp. fastidiosa	strain=Stag's Leap		Contig	2016/02/24	ASM157210v1	USDA-ARS	GCA_001572105.1	ftp://ftp.ncbi.nlm.nih.gov/genomes/all/GCF/001/572/105/GCF_001572105.1_ASM157210v1
GCF_001684415.1	PRJNA224116	Xylella fastidiosa subsp. pauca 11399	strain=11399		Contig	2016/08/28	ASM168441v1	IAC - Centro de citricultura	GCA_001684415.1	ftp://ftp.ncbi.nlm.nih.gov/genomes/all/GCF/001/684/415/GCF_001684415.1_ASM168441v1
GCF_001886315.1	PRJNA224116	Xylella fastidiosa	strain=BB01		Scaffold	2016/11/25	BB01	USDA-ARS	GCA_001886315.1	ftp://ftp.ncbi.nlm.nih.gov/genomes/all/GCF/001/886/315/GCF_001886315.1_BB01
GCF_001971465.1	PRJNA224116	Xylella fastidiosa subsp. multiplex	strain=CFBP8418		Contig	2017/01/25	ASM197146v1	INRA	GCA_001971465.1	ftp://ftp.ncbi.nlm.nih.gov/genomes/all/GCF/001/971/465/GCF_001971465.1_ASM197146v1
GCF_001971505.1	PRJNA224116	Xylella fastidiosa subsp. multiplex	strain=CFBP8417		Contig	2017/01/25	ASM197150v1	INRA	GCA_001971505.1	ftp://ftp.ncbi.nlm.nih.gov/genomes/all/GCF/001/971/505/GCF_001971505.1_ASM197150v1
GCF_002117875.1	PRJNA224116	Xylella fastidiosa subsp. pauca	strain=De Donno		Complete Genome	2017/05/04	ASM211787v1	POnTE (Pest Organisms Threatening Europe)	GCA_002117875.1	ftp://ftp.ncbi.nlm.nih.gov/genomes/all/GCF/002/117/875/GCF_002117875.1_ASM211787v1
GCF_002954185.1	PRJNA224116	Xylella fastidiosa	strain=Salento-1		Complete Genome	2018/02/27	ASM295418v1	CNR	GCA_002954185.1	ftp://ftp.ncbi.nlm.nih.gov/genomes/all/GCF/002/954/185/GCF_002954185.1_ASM295418v1
GCF_002954205.1	PRJNA224116	Xylella fastidiosa	strain=Salento-2		Complete Genome	2018/02/27	ASM295420v1	CNR	GCA_002954205.1	ftp://ftp.ncbi.nlm.nih.gov/genomes/all/GCF/002/954/205/GCF_002954205.1_ASM295420v1
GCF_003515915.1	PRJNA224116	Xylella fastidiosa subsp. fastidiosa	strain=IVIA5235		Contig	2018/09/10	ASM351591v1	Spanish National Research Council (CSIC), Institute for Sustainable Agriculture	GCA_003515915.1	ftp://ftp.ncbi.nlm.nih.gov/genomes/all/GCF/003/515/915/GCF_003515915.1_ASM351591v1
GCF_003973695.1	PRJNA224116	Xylella fastidiosa subsp. fastidiosa	strain=XYL2055		Contig	2018/12/27	ASM397369v1	University of Balearic Islands	GCA_003973695.1	ftp://ftp.ncbi.nlm.nih.gov/genomes/all/GCF/003/973/695/GCF_003973695.1_ASM397369v1
GCF_003973705.1	PRJNA224116	Xylella fastidiosa subsp. fastidiosa	strain=XYL1732		Contig	2018/12/27	ASM397370v1	University of Balearic Islands	GCA_003973705.1	ftp://ftp.ncbi.nlm.nih.gov/genomes/all/GCF/003/973/705/GCF_003973705.1_ASM397370v1
GCF_900129695.1	PRJNA224116	Xylella fastidiosa	strain=DSM 10026		Scaffold	2016/12/03	IMG-taxon 2595698223 annotated assembly	DOE - JOINT GENOME INSTITUTE	GCA_900129695.1	ftp://ftp.ncbi.nlm.nih.gov/genomes/all/GCF/900/129/695/GCF_900129695.1_IMG-taxon_2595698223_annotated_assembly

## Sheet: Xanthomonas vasicola
GCF_000772695.1	PRJNA224116	Xanthomonas vasicola	strain=NCPPB 1241	Scaffold	Full	2014/11/14	NCPPB1241v1	University of Exeter	GCA_000772695.1	ftp://ftp.ncbi.nlm.nih.gov/genomes/all/GCF/000/772/695/GCF_000772695.1_NCPPB1241v1
GCF_000772705.2	PRJNA224116	Xanthomonas vasicola	strain=NCPPB 2417	Contig	Full	2015/08/06	NCPPB2417v2	University of Exeter	GCA_000772705.2	ftp://ftp.ncbi.nlm.nih.gov/genomes/all/GCF/000/772/705/GCF_000772705.2_NCPPB2417v2		assembly from type material
GCF_000772715.2	PRJNA224116	Xanthomonas vasicola	strain=NCPPB 1060	Complete Genome	Full	2018/12/27	ASM77271v2	University of Exeter	GCA_000772715.2	ftp://ftp.ncbi.nlm.nih.gov/genomes/all/GCF/000/772/715/GCF_000772715.2_ASM77271v2
GCF_000772725.1	PRJNA224116	Xanthomonas vasicola	strain=NCPPB 1396	Scaffold	Full	2014/11/14	NCPPB1396v1	University of Exeter	GCA_000772725.1	ftp://ftp.ncbi.nlm.nih.gov/genomes/all/GCF/000/772/725/GCF_000772725.1_NCPPB1396v1
GCF_000772775.3	PRJNA224116	Xanthomonas vasicola	strain=NCPPB 902	Complete Genome	Full	2018/12/27	ASM77277v3	University of Exeter	GCA_000772775.3	ftp://ftp.ncbi.nlm.nih.gov/genomes/all/GCF/000/772/775/GCF_000772775.3_ASM77277v3
GCF_000772785.1	PRJNA224116	Xanthomonas vasicola	strain=NCPPB 1395	Scaffold	Full	2014/11/14	NCPPB1395v1	University of Exeter	GCA_000772785.1	ftp://ftp.ncbi.nlm.nih.gov/genomes/all/GCF/000/772/785/GCF_000772785.1_NCPPB1395v1
GCF_000772795.1	PRJNA224116	Xanthomonas vasicola	strain=NCPPB 989	Scaffold	Full	2014/11/14	NCPPB898v1	University of Exeter	GCA_000772795.1	ftp://ftp.ncbi.nlm.nih.gov/genomes/all/GCF/000/772/795/GCF_000772795.1_NCPPB898v1
GCF_000774005.1	PRJNA224116	Xanthomonas vasicola	strain=NCPPB 1394	Scaffold	Full	2014/11/10	NCPPB1394v1	University of Exeter	GCA_000774005.1	ftp://ftp.ncbi.nlm.nih.gov/genomes/all/GCF/000/774/005/GCF_000774005.1_NCPPB1394v1
GCF_002939925.1	PRJNA224116	Xanthomonas vasicola	strain=CFBP2543	Contig	Full	2018/02/23	ASM293992v1	INRA	GCA_002939925.1	ftp://ftp.ncbi.nlm.nih.gov/genomes/all/GCF/002/939/925/GCF_002939925.1_ASM293992v1		assembly from type material
GCF_003312605.3	PRJNA224116	Xanthomonas vasicola	strain=R5P	Contig	Full	2018/09/25	ASM331260v3	University of Exeter	GCA_003312605.3	ftp://ftp.ncbi.nlm.nih.gov/genomes/all/GCF/003/312/605/GCF_003312605.3_ASM331260v3
GCF_003312615.2	PRJNA224116	Xanthomonas vasicola	strain=BCC280	Contig	Full	2018/09/25	ASM331261v2	University of Exeter	GCA_003312615.2	ftp://ftp.ncbi.nlm.nih.gov/genomes/all/GCF/003/312/615/GCF_003312615.2_ASM331261v2
GCF_003312625.2	PRJNA224116	Xanthomonas vasicola	strain=BCC281	Contig	Full	2018/09/25	ASM331262v2	University of Exeter	GCA_003312625.2	ftp://ftp.ncbi.nlm.nih.gov/genomes/all/GCF/003/312/625/GCF_003312625.2_ASM331262v2
GCF_003312635.3	PRJNA224116	Xanthomonas vasicola	strain=SY103C	Contig	Full	2018/09/25	ASM331263v3	University of Exeter	GCA_003312635.3	ftp://ftp.ncbi.nlm.nih.gov/genomes/all/GCF/003/312/635/GCF_003312635.3_ASM331263v3
GCF_003312685.2	PRJNA224116	Xanthomonas vasicola	strain=BCC278	Contig	Full	2018/09/25	ASM331268v2	University of Exeter	GCA_003312685.2	ftp://ftp.ncbi.nlm.nih.gov/genomes/all/GCF/003/312/685/GCF_003312685.2_ASM331268v2
GCF_003312695.2	PRJNA224116	Xanthomonas vasicola	strain=BCC274	Contig	Full	2018/09/25	ASM331269v2	University of Exeter	GCA_003312695.2	ftp://ftp.ncbi.nlm.nih.gov/genomes/all/GCF/003/312/695/GCF_003312695.2_ASM331269v2
GCF_003312705.2	PRJNA224116	Xanthomonas vasicola	strain=BCC265	Contig	Full	2018/09/25	ASM331270v2	University of Exeter	GCA_003312705.2	ftp://ftp.ncbi.nlm.nih.gov/genomes/all/GCF/003/312/705/GCF_003312705.2_ASM331270v2
GCF_003312715.2	PRJNA224116	Xanthomonas vasicola	strain=BCC248	Contig	Full	2018/09/25	ASM331271v2	University of Exeter	GCA_003312715.2	ftp://ftp.ncbi.nlm.nih.gov/genomes/all/GCF/003/312/715/GCF_003312715.2_ASM331271v2
GCF_003312765.2	PRJNA224116	Xanthomonas vasicola	strain=BCC247	Contig	Full	2018/09/25	ASM331276v2	University of Exeter	GCA_003312765.2	ftp://ftp.ncbi.nlm.nih.gov/genomes/all/GCF/003/312/765/GCF_003312765.2_ASM331276v2
GCF_003312775.3	PRJNA224116	Xanthomonas vasicola	strain=BCC246	Contig	Full	2018/09/25	ASM331277v3	University of Exeter	GCA_003312775.3	ftp://ftp.ncbi.nlm.nih.gov/genomes/all/GCF/003/312/775/GCF_003312775.3_ASM331277v3
GCF_003312785.2	PRJNA224116	Xanthomonas vasicola	strain=BCC210	Contig	Full	2018/09/25	ASM331278v2	University of Exeter	GCA_003312785.2	ftp://ftp.ncbi.nlm.nih.gov/genomes/all/GCF/003/312/785/GCF_003312785.2_ASM331278v2
GCF_003312795.3	PRJNA224116	Xanthomonas vasicola	strain=4W4	Contig	Full	2018/09/25	ASM331279v3	University of Exeter	GCA_003312795.3	ftp://ftp.ncbi.nlm.nih.gov/genomes/all/GCF/003/312/795/GCF_003312795.3_ASM331279v3
GCF_003312845.2	PRJNA224116	Xanthomonas vasicola	strain=BCC250	Contig	Full	2018/09/25	ASM331284v2	University of Exeter	GCA_003312845.2	ftp://ftp.ncbi.nlm.nih.gov/genomes/all/GCF/003/312/845/GCF_003312845.2_ASM331284v2
GCF_002191955.1	PRJNA224116	Xanthomonas vasicola pv. vasculorum	strain=SAM119	Contig	Full	2017/06/13	ASM219195v1	Colorado State University	GCA_002191955.1	ftp://ftp.ncbi.nlm.nih.gov/genomes/all/GCF/002/191/955/GCF_002191955.1_ASM219195v1
GCF_002191965.1	PRJNA224116	Xanthomonas vasicola pv. vasculorum	strain=NE744	Contig	Full	2017/06/13	ASM219196v1	Colorado State University	GCA_002191965.1	ftp://ftp.ncbi.nlm.nih.gov/genomes/all/GCF/002/191/965/GCF_002191965.1_ASM219196v1
GCF_002490275.1	PRJNA224116	Xanthomonas vasicola pv. vasculorum	strain=Arg-1A	Contig	Full	2017/10/09	ASM249027v1	Colorado State U	GCA_002490275.1	ftp://ftp.ncbi.nlm.nih.gov/genomes/all/GCF/002/490/275/GCF_002490275.1_ASM249027v1
GCF_003015715.1	PRJNA224116	Xanthomonas vasicola pv. vasculorum	strain=SAM119	Complete Genome	Full	2018/03/26	ASM301571v1	University of Exeter	GCA_003015715.1	ftp://ftp.ncbi.nlm.nih.gov/genomes/all/GCF/003/015/715/GCF_003015715.1_ASM301571v1
GCF_003116615.1	PRJNA224116	Xanthomonas vasicola pv. vasculorum	strain=645	Contig	Full	2018/04/23	ASM311661v1	University of Exeter	GCA_003116615.1	ftp://ftp.ncbi.nlm.nih.gov/genomes/all/GCF/003/116/615/GCF_003116615.1_ASM311661v1
GCF_003116635.1	PRJNA224116	Xanthomonas vasicola pv. vasculorum	strain=681	Contig	Full	2018/04/23	ASM311663v1	University of Exeter	GCA_003116635.1	ftp://ftp.ncbi.nlm.nih.gov/genomes/all/GCF/003/116/635/GCF_003116635.1_ASM311663v1
GCF_003116655.1	PRJNA224116	Xanthomonas vasicola pv. vasculorum	strain=715	Contig	Full	2018/04/23	ASM311665v1	University of Exeter	GCA_003116655.1	ftp://ftp.ncbi.nlm.nih.gov/genomes/all/GCF/003/116/655/GCF_003116655.1_ASM311665v1
GCF_003724915.1	PRJNA224116	Xanthomonas vasicola pv. vasculorum	strain=NE-1	Scaffold	Full	2018/11/13	ASM372491v1	Colorado State U	GCA_003724915.1	ftp://ftp.ncbi.nlm.nih.gov/genomes/all/GCF/003/724/915/GCF_003724915.1_ASM372491v1
GCF_003724955.1	PRJNA224116	Xanthomonas vasicola pv. vasculorum	strain=Arg-4A	Scaffold	Full	2018/11/13	ASM372495v1	Colorado State U	GCA_003724955.1	ftp://ftp.ncbi.nlm.nih.gov/genomes/all/GCF/003/724/955/GCF_003724955.1_ASM372495v1
GCF_003724975.1	PRJNA224116	Xanthomonas vasicola pv. vasculorum	strain=Arg-5B	Scaffold	Full	2018/11/13	ASM372497v1	Colorado State U	GCA_003724975.1	ftp://ftp.ncbi.nlm.nih.gov/genomes/all/GCF/003/724/975/GCF_003724975.1_ASM372497v1
GCF_003724995.1	PRJNA224116	Xanthomonas vasicola pv. vasculorum	strain=CO-5	Scaffold	Full	2018/11/13	ASM372499v1	Colorado State U	GCA_003724995.1	ftp://ftp.ncbi.nlm.nih.gov/genomes/all/GCF/003/724/995/GCF_003724995.1_ASM372499v1
GCF_003725005.1	PRJNA224116	Xanthomonas vasicola pv. vasculorum	strain=Arg-7A	Scaffold	Full	2018/11/13	ASM372500v1	Colorado State U	GCA_003725005.1	ftp://ftp.ncbi.nlm.nih.gov/genomes/all/GCF/003/725/005/GCF_003725005.1_ASM372500v1
GCF_003725035.1	PRJNA224116	Xanthomonas vasicola pv. vasculorum	strain=IA-2	Scaffold	Full	2018/11/13	ASM372503v1	Colorado State U	GCA_003725035.1	ftp://ftp.ncbi.nlm.nih.gov/genomes/all/GCF/003/725/035/GCF_003725035.1_ASM372503v1
GCF_003725055.1	PRJNA224116	Xanthomonas vasicola pv. vasculorum	strain=Arg-2B	Scaffold	Full	2018/11/13	ASM372505v1	Colorado State U	GCA_003725055.1	ftp://ftp.ncbi.nlm.nih.gov/genomes/all/GCF/003/725/055/GCF_003725055.1_ASM372505v1
GCF_003725075.1	PRJNA224116	Xanthomonas vasicola pv. vasculorum	strain=CO-6	Scaffold	Full	2018/11/13	ASM372507v1	Colorado State U	GCA_003725075.1	ftp://ftp.ncbi.nlm.nih.gov/genomes/all/GCF/003/725/075/GCF_003725075.1_ASM372507v1
GCF_003725095.1	PRJNA224116	Xanthomonas vasicola pv. vasculorum	strain=CO-8	Scaffold	Full	2018/11/13	ASM372509v1	Colorado State U	GCA_003725095.1	ftp://ftp.ncbi.nlm.nih.gov/genomes/all/GCF/003/725/095/GCF_003725095.1_ASM372509v1
GCF_003725115.1	PRJNA224116	Xanthomonas vasicola pv. vasculorum	strain=Arg-6B	Scaffold	Full	2018/11/13	ASM372511v1	Colorado State U	GCA_003725115.1	ftp://ftp.ncbi.nlm.nih.gov/genomes/all/GCF/003/725/115/GCF_003725115.1_ASM372511v1
GCF_003725135.1	PRJNA224116	Xanthomonas vasicola pv. vasculorum	strain=KS-444	Contig	Full	2018/11/13	ASM372513v1	Colorado State U	GCA_003725135.1	ftp://ftp.ncbi.nlm.nih.gov/genomes/all/GCF/003/725/135/GCF_003725135.1_ASM372513v1
GCF_003725155.1	PRJNA224116	Xanthomonas vasicola pv. vasculorum	strain=KS-1	Scaffold	Full	2018/11/13	ASM372515v1	Colorado State U	GCA_003725155.1	ftp://ftp.ncbi.nlm.nih.gov/genomes/all/GCF/003/725/155/GCF_003725155.1_ASM372515v1
GCF_003725165.1	PRJNA224116	Xanthomonas vasicola pv. vasculorum	strain=IA-3	Scaffold	Full	2018/11/13	ASM372516v1	Colorado State U	GCA_003725165.1	ftp://ftp.ncbi.nlm.nih.gov/genomes/all/GCF/003/725/165/GCF_003725165.1_ASM372516v1
GCF_003725195.1	PRJNA224116	Xanthomonas vasicola pv. vasculorum	strain=NE-4	Scaffold	Full	2018/11/13	ASM372519v1	Colorado State U	GCA_003725195.1	ftp://ftp.ncbi.nlm.nih.gov/genomes/all/GCF/003/725/195/GCF_003725195.1_ASM372519v1
GCF_003725215.1	PRJNA224116	Xanthomonas vasicola pv. vasculorum	strain=NE-7	Scaffold	Full	2018/11/13	ASM372521v1	Colorado State U	GCA_003725215.1	ftp://ftp.ncbi.nlm.nih.gov/genomes/all/GCF/003/725/215/GCF_003725215.1_ASM372521v1
GCF_003725235.1	PRJNA224116	Xanthomonas vasicola pv. vasculorum	strain=NE-9	Scaffold	Full	2018/11/13	ASM372523v1	Colorado State U	GCA_003725235.1	ftp://ftp.ncbi.nlm.nih.gov/genomes/all/GCF/003/725/235/GCF_003725235.1_ASM372523v1
GCF_003725255.1	PRJNA224116	Xanthomonas vasicola pv. vasculorum	strain=NE-448	Contig	Full	2018/11/13	ASM372525v1	Colorado State U	GCA_003725255.1	ftp://ftp.ncbi.nlm.nih.gov/genomes/all/GCF/003/725/255/GCF_003725255.1_ASM372525v1
GCF_003725265.1	PRJNA224116	Xanthomonas vasicola pv. vasculorum	strain=NE-8	Scaffold	Full	2018/11/13	ASM372526v1	Colorado State U	GCA_003725265.1	ftp://ftp.ncbi.nlm.nih.gov/genomes/all/GCF/003/725/265/GCF_003725265.1_ASM372526v1
GCF_003725315.1	PRJNA224116	Xanthomonas vasicola pv. vasculorum	strain=SAM-118	Contig	Full	2018/11/13	ASM372531v1	Colorado State U	GCA_003725315.1	ftp://ftp.ncbi.nlm.nih.gov/genomes/all/GCF/003/725/315/GCF_003725315.1_ASM372531v1
GCF_003725875.1	PRJNA224116	Xanthomonas vasicola pv. vasculorum	strain=NE-11	Scaffold	Full	2018/11/13	ASM372587v1	Colorado State U	GCA_003725875.1	ftp://ftp.ncbi.nlm.nih.gov/genomes/all/GCF/003/725/875/GCF_003725875.1_ASM372587v1
GCF_003725915.1	PRJNA224116	Xanthomonas vasicola pv. vasculorum	strain=NE-413	Contig	Full	2018/11/13	ASM372591v1	Colorado State U	GCA_003725915.1	ftp://ftp.ncbi.nlm.nih.gov/genomes/all/GCF/003/725/915/GCF_003725915.1_ASM372591v1
GCF_003725935.1	PRJNA224116	Xanthomonas vasicola pv. vasculorum	strain=SAM-113	Contig	Full	2018/11/13	ASM372593v1	Colorado State U	GCA_003725935.1	ftp://ftp.ncbi.nlm.nih.gov/genomes/all/GCF/003/725/935/GCF_003725935.1_ASM372593v1
GCF_003949975.1	PRJNA224116	Xanthomonas vasicola pv. vasculorum	strain=Xv1601	Complete Genome	Full	2018/12/15	ASM394997v1	Kansas State University	GCA_003949975.1	ftp://ftp.ncbi.nlm.nih.gov/genomes/all/GCF/003/949/975/GCF_003949975.1_ASM394997v1
GCF_000277995.1	PRJNA224116	Xanthomonas vasicola pv. vasculorum NCPPB 1326	strain=NCPPB 1326	Scaffold	Full	2013/02/04	Xvv1326v1	University of Exeter	GCA_000277995.1	ftp://ftp.ncbi.nlm.nih.gov/genomes/all/GCF/000/277/995/GCF_000277995.1_Xvv1326v1
GCF_000278015.1	PRJNA224116	Xanthomonas vasicola pv. vasculorum NCPPB 1381	strain=NCPPB 1381	Scaffold	Full	2013/02/04	Xvv1381v1	University of Exeter	GCA_000278015.1	ftp://ftp.ncbi.nlm.nih.gov/genomes/all/GCF/000/278/015/GCF_000278015.1_Xvv1381v1
GCF_000278035.1	PRJNA224116	Xanthomonas vasicola pv. vasculorum NCPPB 206	strain=NCPPB 206	Scaffold	Full	2013/02/04	Xvv206v1	University of Exeter	GCA_000278035.1	ftp://ftp.ncbi.nlm.nih.gov/genomes/all/GCF/000/278/035/GCF_000278035.1_Xvv206v1
GCF_000159795.2	PRJNA224116	Xanthomonas vasicola pv. vasculorum NCPPB 702	strain=NCPPB702	Scaffold	Full	2015/09/14	ASM15979v2	The Sainsbury Laboratory	GCA_000159795.2	ftp://ftp.ncbi.nlm.nih.gov/genomes/all/GCF/000/159/795/GCF_000159795.2_ASM15979v2
GCF_000278075.1	PRJNA224116	Xanthomonas vasicola pv. vasculorum NCPPB 895	strain=NCPPB 895	Scaffold	Full	2013/02/04	Xvv895v1	University of Exeter	GCA_000278075.1	ftp://ftp.ncbi.nlm.nih.gov/genomes/all/GCF/000/278/075/GCF_000278075.1_Xvv895v1
GCF_003111865.1	PRJNA224116	Xanthomonas vasicola pv. zeae	strain=XGP	Contig	Full	2018/05/10	ASM311186v1	North-West University	GCA_003111865.1	ftp://ftp.ncbi.nlm.nih.gov/genomes/all/GCF/003/111/865/GCF_003111865.1_ASM311186v1
GCF_003111905.1	PRJNA224116	Xanthomonas vasicola pv. zeae	strain=X45	Contig	Full	2018/05/10	ASM311190v1	North-West University	GCA_003111905.1	ftp://ftp.ncbi.nlm.nih.gov/genomes/all/GCF/003/111/905/GCF_003111905.1_ASM311190v1
GCF_003111965.1	PRJNA224116	Xanthomonas vasicola pv. zeae	strain=X15	Scaffold	Full	2018/05/10	ASM311196v1	North-West University	GCA_003111965.1	ftp://ftp.ncbi.nlm.nih.gov/genomes/all/GCF/003/111/965/GCF_003111965.1_ASM311196v1
GCF_003111985.1	PRJNA224116	Xanthomonas vasicola pv. zeae	strain=X23	Scaffold	Full	2018/05/10	ASM311198v1	North-West University	GCA_003111985.1	ftp://ftp.ncbi.nlm.nih.gov/genomes/all/GCF/003/111/985/GCF_003111985.1_ASM311198v1
GCF_003112005.1	PRJNA224116	Xanthomonas vasicola pv. zeae	strain=X02	Scaffold	Full	2018/05/10	ASM311200v1	North-West University	GCA_003112005.1	ftp://ftp.ncbi.nlm.nih.gov/genomes/all/GCF/003/112/005/GCF_003112005.1_ASM311200v1
GCF_003112025.1	PRJNA224116	Xanthomonas vasicola pv. zeae	strain=X22	Scaffold	Full	2018/05/10	ASM311202v1	North-West University	GCA_003112025.1	ftp://ftp.ncbi.nlm.nih.gov/genomes/all/GCF/003/112/025/GCF_003112025.1_ASM311202v1
GCF_003112065.1	PRJNA224116	Xanthomonas vasicola pv. zeae	strain=X09	Contig	Full	2018/05/10	ASM311206v1	North-West University	GCA_003112065.1	ftp://ftp.ncbi.nlm.nih.gov/genomes/all/GCF/003/112/065/GCF_003112065.1_ASM311206v1
GCF_003112105.1	PRJNA224116	Xanthomonas vasicola pv. zeae	strain=X01	Scaffold	Full	2018/05/10	ASM311210v1	North-West University	GCA_003112105.1	ftp://ftp.ncbi.nlm.nih.gov/genomes/all/GCF/003/112/105/GCF_003112105.1_ASM311210v1

## Sheet: Xanthomonas albilineans
GCF_000087965.2	PRJNA224116	Xanthomonas albilineans GPE PC73	strain=GPE PC73	Complete Genome	2010/05/05	ASM8796v1	Genoscope	GCA_000087965.1	identical	ftp://ftp.ncbi.nlm.nih.gov/genomes/all/GCF/000/087/965/GCF_000087965.2_ASM8796v1
GCF_000962915.1	PRJNA224116	Xanthomonas albilineans	strain=HVO082	Scaffold	2015/03/25	Xal-HVO_082-G1	CIRAD	GCA_000962915.1	identical	ftp://ftp.ncbi.nlm.nih.gov/genomes/all/GCF/000/962/915/GCF_000962915.1_Xal-HVO_082-G1
GCF_000962925.1	PRJNA224116	Xanthomonas albilineans	strain=PNG130	Scaffold	2015/03/25	Xal-PNG_130-G1	CIRAD	GCA_000962925.1	identical	ftp://ftp.ncbi.nlm.nih.gov/genomes/all/GCF/000/962/925/GCF_000962925.1_Xal-PNG_130-G1
GCF_000962935.1	PRJNA224116	Xanthomonas albilineans	strain=GPE PC17	Scaffold	2015/03/25	Xal-GPE_PC17-G1	CIRAD	GCA_000962935.1	identical	ftp://ftp.ncbi.nlm.nih.gov/genomes/all/GCF/000/962/935/GCF_000962935.1_Xal-GPE_PC17-G1
GCF_000962945.1	PRJNA224116	Xanthomonas albilineans	strain=LKA070	Scaffold	2015/03/25	Xal-LKA070-G1	CIRAD	GCA_000962945.1	identical	ftp://ftp.ncbi.nlm.nih.gov/genomes/all/GCF/000/962/945/GCF_000962945.1_Xal-LKA070-G1
GCF_000962995.1	PRJNA224116	Xanthomonas albilineans	strain=FIJ080	Scaffold	2015/03/25	Xal-FIJ080-G1	CIRAD	GCA_000962995.1	identical	ftp://ftp.ncbi.nlm.nih.gov/genomes/all/GCF/000/962/995/GCF_000962995.1_Xal-FIJ080-G1
GCF_000963025.1	PRJNA224116	Xanthomonas albilineans	strain=GPE PC86	Scaffold	2015/03/25	Xal-GPE_PC86-G1	CIRAD	GCA_000963025.1	identical	ftp://ftp.ncbi.nlm.nih.gov/genomes/all/GCF/000/963/025/GCF_000963025.1_Xal-GPE_PC86-G1
GCF_000963055.1	PRJNA224116	Xanthomonas albilineans	strain=HVO005	Scaffold	2015/03/25	Xal-HVO005-G1	CIRAD	GCA_000963055.1	identical	ftp://ftp.ncbi.nlm.nih.gov/genomes/all/GCF/000/963/055/GCF_000963055.1_Xal-HVO005-G1
GCF_000963065.1	PRJNA224116	Xanthomonas albilineans	strain=GAB266	Scaffold	2015/03/25	Xal-GAB266-G1	CIRAD	GCA_000963065.1	identical	ftp://ftp.ncbi.nlm.nih.gov/genomes/all/GCF/000/963/065/GCF_000963065.1_Xal-GAB266-G1
GCF_000963075.1	PRJNA224116	Xanthomonas albilineans	strain=MTQ032	Scaffold	2015/03/25	Xal-MTQ032-G1	CIRAD	GCA_000963075.1	identical	ftp://ftp.ncbi.nlm.nih.gov/genomes/all/GCF/000/963/075/GCF_000963075.1_Xal-MTQ032-G1
GCF_000963115.1	PRJNA224116	Xanthomonas albilineans	strain=REU174	Scaffold	2015/03/25	Xal-REU174-G1	CIRAD	GCA_000963115.1	identical	ftp://ftp.ncbi.nlm.nih.gov/genomes/all/GCF/000/963/115/GCF_000963115.1_Xal-REU174-G1
GCF_000963135.1	PRJNA224116	Xanthomonas albilineans	strain=REU209	Scaffold	2015/03/25	Xal-REU209-G1	CIRAD	GCA_000963135.1	identical	ftp://ftp.ncbi.nlm.nih.gov/genomes/all/GCF/000/963/135/GCF_000963135.1_Xal-REU209-G1
GCF_000963145.1	PRJNA224116	Xanthomonas albilineans	strain=USA048	Scaffold	2015/03/25	Xal-USA048-G1	CIRAD	GCA_000963145.1	identical	ftp://ftp.ncbi.nlm.nih.gov/genomes/all/GCF/000/963/145/GCF_000963145.1_Xal-USA048-G1
GCF_000963155.1	PRJNA224116	Xanthomonas albilineans	strain=Xa23R1	Scaffold	2015/03/25	Xal-Xa23R1-G1	CIRAD	GCA_000963155.1	identical	ftp://ftp.ncbi.nlm.nih.gov/genomes/all/GCF/000/963/155/GCF_000963155.1_Xal-Xa23R1-G1
GCF_000963195.1	PRJNA224116	Xanthomonas albilineans	strain=XaFL07-1	Scaffold	2015/03/25	Xal-XaFL07_1-G1	CIRAD	GCA_000963195.1	identical	ftp://ftp.ncbi.nlm.nih.gov/genomes/all/GCF/000/963/195/GCF_000963195.1_Xal-XaFL07_1-G1
GCF_002939705.1	PRJNA224116	Xanthomonas albilineans	strain=CFBP2523	Scaffold	2018/02/23	ASM293970v1	INRA	GCA_002939705.1	identical	ftp://ftp.ncbi.nlm.nih.gov/genomes/all/GCF/002/939/705/GCF_002939705.1_ASM293970v1

## Sheet: Sizes of the predicted proteome
GCF_000006725.1_ASM672v1_protein.fa	866123	0	100000	<100,000. Ia	0
GCF_000007245.1_ASM724v1_protein.fa	815780	100000	200000	>100,000 aa and<200,000 aa	0
GCF_000019325.1_ASM1932v1_protein.fa	775412	200000	300000	>200,000 aa and<300,000 aa	0
GCF_000019765.1_ASM1976v1_protein.fa	833351	300000	400000	>300,000 aa and<400,000 aa	0
GCF_000148405.1_ASM14840v1_protein.fa	753403	400000	500000	>400,000 aa and<500,000 aa	0
GCF_000166835.1_ASM16683v1_protein.fa	841205	500000	600000	>500,000 aa and<600,000 aa	0
GCF_000166855.2_ASM16685v2_protein.fa	807218	600000	700000	>600,000 aa and<700,000 aa	1
GCF_000219235.1_ASM21923v2_protein.fa	784785	700000	800000	>700,000 aa and<800,000 aa	21
GCF_000428665.1_ASM42866v1_protein.fa	753714	800000	900000	>800,000 aa and<900,000 aa	23
GCF_000466025.1_Red_Oak_Large_Contigs_protein.fa	698901	900000	1000000	>900,000 aa and<1,000,000 aa	0
GCF_000506405.1_X._fastidiosa_32_protein.fa	821183	1000000	1100000	>1,000,000 aa and<1,100,000 aa	0
GCF_000506905.2_ASM50690v2_protein.fa	828562	1100000	1200000	>1,100,000 aa and<1,200,000 aa	0
GCF_000567985.1_Xylella_fastidiosa_Mul-MD_protein.fa	788192	1200000	1300000	>1,200,000 aa and<1,300,000 aa	0
GCF_000698805.1_ASM69880v1_protein.fa	853622	1300000	1400000	>1,300,000 aa and<1,400,000 aa	0
GCF_000698825.1_ASM69882v1_protein.fa	816142	1400000	1500000	>1,400,000 aa and<1,500,000 aa	0
GCF_000732705.1_ASM73270v1_protein.fa	778979	1500000	1600000	>1,500,000 aa and< aa	“ “
GCF_000767565.1_ASM76756v1_protein.fa	803100
GCF_000811965.1_ASM81196v1_protein.fa	776342
GCF_001417925.1_ASM141792v1_protein.fa	839402
GCF_001456195.1_ASM145619v1_protein.fa	846162
GCF_001456235.1_ASM145623v1_protein.fa	842228			,
GCF_001456275.1_ASM145627v1_protein.fa	844614
GCF_001456295.1_ASM145629v1_protein.fa	847026
GCF_001456315.1_ASM145631v1_protein.fa	874381
GCF_001456335.2_ASM145633v3_protein.fa	786962
GCF_001469345.1_XYFPCFBP8072_protein.fa	755042
GCF_001469395.1_XYFPCFBP8073_protein.fa	800775
GCF_001549735.1_XFAS004-SEQ-2-ASM-1_protein.fa	789270
GCF_001549745.1_XFAS002-SEQ-2-ASM-1_protein.fa	847889
GCF_001549755.1_XFAS005-SEQ-1-ASM-1_protein.fa	804224
GCF_001549765.1_XFAS001-SEQ-2-ASM-1_protein.fa	858430
GCF_001549815.1_XFAS003-SEQ-2-ASM-1_protein.fa	878164
GCF_001549825.1_XFAS006-SEQ-1-ASM-1_protein.fa	796283
GCF_001572105.1_ASM157210v1_protein.fa	799528
GCF_001684415.1_ASM168441v1_protein.fa	839845
GCF_001886315.1_BB01_protein.fa	800501
GCF_001971465.1_ASM197146v1_protein.fa	784118
GCF_001971505.1_ASM197150v1_protein.fa	784368
GCF_002117875.1_ASM211787v1_protein.fa	781997
GCF_002954185.1_ASM295418v1_protein.fa	729763
GCF_002954205.1_ASM295420v1_protein.fa	752910
GCF_003515915.1_ASM351591v1_protein.fa	793094
GCF_003973695.1_ASM397369v1_protein.fa	780245
GCF_003973705.1_ASM397370v1_protein.fa	773283
GCF_900129695.1_IMG-taxon_2595698223_annotated_assembly_protein.fa	770338
