# Supplementary material for: Orthology-Based Estimate of the Contribution of Horizontal Gene Transfer from Distantly Related Bacteria to the Intraspecific Diversity and Differentiation of Xylella fastidiosa
Source: Pathogens. 2021 Jan 7;10(1):46. doi: 10.3390/pathogens10010046 (PMC7828034; doi:10.3390/pathogens10010046)
Supplement: Supplementary file 1 [file pathogens-10-00046-s001.zip › pathogens-1031631-supplementary-final/pathogens-1031631-Table S2_kegg.xlsx]

## Sheet: geneListWithPlas
Table S2. Genes of the pan-genome of Xylella fastidiosa without HOG in the Xan-thamonadales, listed according to their KEGG pathways or GO terms.
WP_042464096.1|187868|OG02174	KAAAAP	Found on plasmids	Added;_virulence_pathogenicity_factor_	Burkholderiales	virulence factor
WP_080507215.1|930|OG00541	K00652	Found on plasmids	Amino_acid_related_enzymes__BR:ko01007_	Acidithiobacillia	GNAT family N-acetyltransferase			1
WP_023906604.1|288768|OG02041	K01607	Found on plasmids	Benzoate_degradation__PATH:ko00362_	Burkholderiales	cupin domain-containing protein
WP_023907608.1|1743157|OG00396	K01657	Found on plasmids	Biofilm_formation_-_Pseudomonas_aeruginosa__PATH:ko02025_	Burkholderiales	anthranilate synthase component I family protein
WP_004087689.1|64988|OG00887	KAAAAH	Found on plasmids	Cell_motility	Oceanospirillales	type 1 fimbrial protein			1
WP_010892625.1|59753|OG01033	KAAAAH	Found on plasmids	Cell_motility	Oceanospirillales	fimbrial protein			1
WP_031336134.1|1798238|OG00868	KAAAAH	Found on plasmids	Cell_motility	Oceanospirillales	type 1 fimbrial protein			1
WP_081089841.1|59753|OG00753	KAAAAH	Found on plasmids	Cell_motility	Oceanospirillales	type 1 fimbrial protein			1
WP_010895251.1|76113|OG00703	K03497	Found on plasmids	Cytoskeleton_proteins__BR:ko04812_	Rhodocyclales	chromosome partitioning protein ParB			1
WP_010894196.1|1826671|OG03157	K01821	Found on plasmids	Dioxin_degradation__PATH:ko00621_	Pseudomonadales	4-oxalocrotonate tautomerase			1
WP_010895200.1|76113|OG00219	K03168	Found on plasmids	DNA_repair_and_recombination_proteins__BR:ko03400_	Rhodocyclales	DNA topoisomerase I, plasmid			1
WP_004083560.1|78527|OG02433	KAAAAF		Enzymes_with_EC_numbers	Alphaproteobacteria	DNA methyltransferase		1
WP_004083960.1|269660|OG01775	KAAAAF		Enzymes_with_EC_numbers	Alphaproteobacteria	UDP-3-O-(3-hydroxymyristoyl)glucosamine N-acyltransferase		1
WP_004084060.1|68194|OG03655	KAAAAF	Found on plasmids	Enzymes_with_EC_numbers	Actinobacteria	site-specific DNA-methyltransferase			1
WP_081364548.1|354276|OG01124	K01476	Found on plasmids	Enzymes_with_EC_numbers	Enterobacterales	arginine deaminase			1
WP_004085027.1|1553431|OG00358	K02334		Enzymes_with_EC_numbers	Burkholderiales	DNA-directed DNA polymerase
WP_004085309.1|405|OG01307	KAAAAF		Enzymes_with_EC_numbers	Nitrosomonadales	SAM-dependent DNA methyltransferase		1
WP_004086582.1|57975|OG03302	KAAAAB		Enzymes_with_EC_numbers	Burkholderiales	lipase chaperone
WP_004086742.1|573737|OG02107	KAAAAB	Found on plasmids	Enzymes_with_EC_numbers	Burkholderiales	recombinase family protein
WP_004086882.1|238241|OG02125	K01185		Enzymes_with_EC_numbers	Neisseriales	peptidase		1
WP_004086917.1|238241|OG02089	K01185	Found on plasmids	Enzymes_with_EC_numbers	Neisseriales	peptidase			1
WP_004087203.1|1485544|OG01239	K01459	Found on plasmids	Enzymes_with_EC_numbers	Nitrosomonadales	site-specific integrase			1
WP_004089816.1|1729650|OG02092	KAAAAF		Enzymes_with_EC_numbers	Oscillatoriales	site-specific DNA-methyltransferase		1
WP_004572885.1|52133|OG01561	KAAAAB		Enzymes_with_EC_numbers	Pseudomonadales	anthranilate synthase component I family protein		1
WP_004572886.1|1743157|OG02000	KAAAAB		Enzymes_with_EC_numbers	Burkholderiales	glutamine amidotransferase
WP_010894194.1|1826671|OG00846	KAAAAB	Found on plasmids	Enzymes_with_EC_numbers	Pseudomonadales	aldo/keto reductase			1
WP_010894212.1|170623|OG01182	KAAAAB	Found on plasmids	Enzymes_with_EC_numbers	Pseudomonadales	daunorubicin C-13 ketoreductase			1
WP_010894213.1|1826671|OG00890	K02352	Found on plasmids	Enzymes_with_EC_numbers	Pseudomonadales	SMP-30/gluconolactonase/LRE family protein			1
WP_010894383.1|469|OG01945	KAAAAF	Found on plasmids	Enzymes_with_EC_numbers	Pseudomonadales	GNAT family N-acetyltransferase			1
WP_010894495.1|56|OG01206	KAAAAB	Found on plasmids	Enzymes_with_EC_numbers	Myxococcales	aspartyl/asparaginyl beta-hydroxylase domain-containing protein			1
WP_010895239.1|76113|OG00467	KAAAAB	Found on plasmids	Enzymes_with_EC_numbers	Rhodocyclales	nickase			1
WP_020851663.1|180197|OG02737	KAAAAB		Enzymes_with_EC_numbers	Burkholderiales	transposase
WP_020852638.1|940614|OG00951	KAAAAA		Enzymes_with_EC_numbers	Acidobacteriia	Peptidase S24, S26A and S26B		1
WP_020852652.1|407217|OG00874	K01459		Enzymes_with_EC_numbers	Neisseriales	phage integrase		1
WP_020852985.1|238241|OG02044	K01185	Found on plasmids	Enzymes_with_EC_numbers	Neisseriales	peptidase			1
WP_021358700.1|238241|OG02039	K01185	Found on plasmids	Enzymes_with_EC_numbers	Neisseriales	peptidase			1
WP_023906382.1|407217|OG00831	K01459	Found on plasmids	Enzymes_with_EC_numbers	Neisseriales	integrase			1
WP_023906610.1|1826671|OG01461	KAAAAB	Found on plasmids	Enzymes_with_EC_numbers	Pseudomonadales	5-amino-6-(5-phosphoribosylamino)uracil reductase			1
WP_023906984.1|81479|OG00149	KAAAAF	Found on plasmids	Enzymes_with_EC_numbers	Burkholderiales	acyltransferase
WP_023907027.1|238241|OG02054	K01185	Found on plasmids	Enzymes_with_EC_numbers	Neisseriales	peptidase			1
WP_023907725.1|407217|OG00883	K01459	Found on plasmids	Enzymes_with_EC_numbers	Neisseriales	integrase			1
WP_023907895.1|1882760|OG02805	KAAAAB	Found on plasmids	Enzymes_with_EC_numbers	Alphaproteobacteria	superoxide dismutase			1
WP_023907985.1|238241|OG02059	K01185	Found on plasmids	Enzymes_with_EC_numbers	Neisseriales	peptidase			1
WP_031336329.1|287|OG03197	KAAAAB	Found on plasmids	Enzymes_with_EC_numbers	Pseudomonadales	DNA-binding protein			1
WP_031337700.1|1234841|OG01958	K01185	Found on plasmids	Enzymes_with_EC_numbers	Sphingobacteriia	peptidase			1
WP_038200659.1|517|OG01614	KAAAAB	Found on plasmids	Enzymes_with_EC_numbers	Burkholderiales	carboxymuconolactone decarboxylase
WP_038211240.1|1458426|OG00701	KAAAAA		Enzymes_with_EC_numbers	Burkholderiales	ImmA/IrrE family metallo-endopeptidase
WP_038230623.1|119219|OG01911	K02334		Enzymes_with_EC_numbers	Burkholderiales	hypothetical protein
WP_046419227.1|28447|OG00947	KAAAAA	Found on plasmids	Enzymes_with_EC_numbers	Actinobacteria	peptidase			1
WP_051404210.1|2108399|OG01216	KAAAAB		Enzymes_with_EC_numbers	Enterobacterales	alpha/beta hydrolase		1
WP_057682994.1|168933|OG00758	KAAAAF	Found on plasmids	Enzymes_with_EC_numbers	Legionellales	acyltransferase			1
WP_057683745.1|1855372|OG00418	KAAAAF		Enzymes_with_EC_numbers	Bacteria	SAM-dependent methyltransferase		1
WP_058565015.1|65700|OG00164	K02334	Found on plasmids	Enzymes_with_EC_numbers	Enterobacterales	DNA polymerase			1
WP_060870093.1|543|OG00203	K02334	Found on plasmids	Enzymes_with_EC_numbers	Enterobacterales	DNA-directed DNA polymerase			1
WP_060870169.1|1768786|OG02034	K01185	Found on plasmids	Enzymes_with_EC_numbers	Alphaproteobacteria	peptidase			1
WP_060870179.1|182337|OG00917	KAAAAA	Found on plasmids	Enzymes_with_EC_numbers	Enterobacterales	peptidase M4 family protein			1
WP_060870514.1|238241|OG02236	K01185		Enzymes_with_EC_numbers	Neisseriales	peptidase		1
WP_060871683.1|364317|OG01764	KAAAAB	Found on plasmids	Enzymes_with_EC_numbers	Burkholderiales	recombinase family protein
WP_060871912.1|518|OG00169	K02334	Found on plasmids	Enzymes_with_EC_numbers	Burkholderiales	DNA polymerase
WP_060872410.1|32008|OG00168	K02334	Found on plasmids	Enzymes_with_EC_numbers	Burkholderiales	DNA-directed DNA polymerase
WP_075584656.1|106592|OG03307	KAAAAB	Found on plasmids	Enzymes_with_EC_numbers	Alphaproteobacteria	terminase			1
WP_076613287.1|407|OG01759	KAAAAF	Found on plasmids	Enzymes_with_EC_numbers	Alphaproteobacteria	acyl-ACP--UDP-N-acetylglucosamine O-acyltransferase			1
WP_076613304.1|1908260|OG03228	K01185		Enzymes_with_EC_numbers	Pasteurellales	lysozyme		1
WP_076613311.1|1906745|OG03639	K01185		Enzymes_with_EC_numbers	Pasteurellales	lysozyme		1
WP_080507226.1|1363|OG03533	KAAAAF	Found on plasmids	Enzymes_with_EC_numbers	Lactobacillales	methyltransferase			1
WP_080679734.1|119219|OG01820	K02334		Enzymes_with_EC_numbers	Burkholderiales	hypothetical protein
WP_080702484.1|1485544|OG02063	K01459		Enzymes_with_EC_numbers	Nitrosomonadales	site-specific integrase		1
WP_081046896.1|32008|OG00483	K02334		Enzymes_with_EC_numbers	Burkholderiales	DNA polymerase
WP_081089786.1|269660|OG00856	KAAAAF	Found on plasmids	Enzymes_with_EC_numbers	Alphaproteobacteria	UDP-3-O-(3-hydroxymyristoyl)glucosamine N-acyltransferase			1
WP_081089897.1|216142|OG03513	K01185		Enzymes_with_EC_numbers	Pseudomonadales	lysozyme		1
WP_081090411.1|1367852|OG01050	K02334		Enzymes_with_EC_numbers	Enterobacterales	DNA-directed DNA polymerase, partial		1
WP_081392197.1|1236|OG02042	K01185	Found on plasmids	Enzymes_with_EC_numbers	Gammaproteobacteria	peptidase			1
WP_088371695.1|238241|OG02226	K01185	Found on plasmids	Enzymes_with_EC_numbers	Neisseriales	peptidase			1
WP_088569725.1|518|OG00167	K02334	Found on plasmids	Enzymes_with_EC_numbers	Burkholderiales	DNA polymerase
WP_118853414.1|119219|OG01693	K02334	Found on plasmids	Enzymes_with_EC_numbers	Burkholderiales	hypothetical protein
WP_004083391.1|305|OG02357	K06867	Found on plasmids	Function_unknown	Burkholderiales	DUF596 domain-containing protein
WP_004083558.1|1144310|OG03229	K06867		Function_unknown	Alphaproteobacteria	hypothetical protein		1
WP_004083559.1|1229204|OG02253	K06867		Function_unknown	Alphaproteobacteria	hypothetical protein		1
WP_004083561.1|78527|OG01989	K06867		Function_unknown	Alphaproteobacteria	hypothetical protein		1
WP_004083642.1|473781|OG02765	K06867	Found on plasmids	Function_unknown	Alphaproteobacteria	hypothetical protein			1
WP_004083651.1|1873484|OG00678	K06867	Found on plasmids	Function_unknown	Enterobacterales	hypothetical protein			1
WP_004084157.1|287|OG03107	K06867	Found on plasmids	Function_unknown	Pseudomonadales	hypothetical protein			1
WP_004084202.1|633813|OG01540	K06867		Function_unknown	Bacteroidetes	hypothetical protein		1
WP_004084245.1|1855339|OG02716	K06867	Found on plasmids	Function_unknown	Nitrosomonadales	hypothetical protein			1
WP_004085007.1|57480|OG00400	K06867	Found on plasmids	Function_unknown	Neisseriales	DUF3383 domain-containing protein			1
WP_004085029.1|412963|OG02397	K06867		Function_unknown	Burkholderiales	hypothetical protein
WP_004085154.1|1835769|OG01956	K06867		Function_unknown	Burkholderiales	hypothetical protein
WP_004085234.1|1217714|OG01968	K06867	Found on plasmids	Function_unknown	Pseudomonadales	hypothetical protein			1
WP_004085311.1|1452487|OG02488	K06867		Function_unknown	Neisseriales	hypothetical protein		1
WP_004085602.1|305|OG01104	K06867	Found on plasmids	Function_unknown	Burkholderiales	hypothetical protein
WP_004085881.1|132144|OG02007	K06867		Function_unknown	Burkholderiales	hypothetical protein
WP_004085897.1|412963|OG02231	K06867	Found on plasmids	Function_unknown	Burkholderiales	hypothetical protein
WP_004085954.1|2033032|OG01064	K06867	Found on plasmids	Function_unknown	Aeromonadales	hypothetical protein			1
WP_004086155.1|305|OG02463	K06867		Function_unknown	Burkholderiales	DUF596 domain-containing protein
WP_004086687.1|287|OG02533	K06867	Found on plasmids	Function_unknown	Pseudomonadales	hypothetical protein			1
WP_004086766.1|68287|OG01535	K06867		Function_unknown	Alphaproteobacteria	hypothetical protein		1
WP_004086769.1|28094|OG02304	K06867	Found on plasmids	Function_unknown	Burkholderiales	cupin domain-containing protein
WP_004086848.1|305|OG02455	K06867	Found on plasmids	Function_unknown	Burkholderiales	DUF596 domain-containing protein
WP_004086862.1|562|OG02263	K06867	Found on plasmids	Function_unknown	Enterobacterales	DUF596 domain-containing protein			1
WP_004086890.1|1835769|OG01861	K06867	Found on plasmids	Function_unknown	Burkholderiales	hypothetical protein
WP_004087156.1|1736474|OG03423	K06867		Function_unknown	Alphaproteobacteria	hypothetical protein		1
WP_004087776.1|168471|OG00909	K06867	Found on plasmids	Function_unknown	Neisseriales	hypothetical protein			1
WP_004087820.1|213312|OG02311	K06867	Found on plasmids	Function_unknown	Burkholderiales	hypothetical protein
WP_004087821.1|305|OG02412	K06867	Found on plasmids	Function_unknown	Burkholderiales	DUF596 domain-containing protein
WP_004087880.1|1217714|OG01983	K06867		Function_unknown	Pseudomonadales	hypothetical protein		1
WP_004087884.1|422441|OG01977	K06867	Found on plasmids	Function_unknown	Neisseriales	hypothetical protein			1
WP_004087886.1|422441|OG01961	K06867	Found on plasmids	Function_unknown	Neisseriales	hypothetical protein			1
WP_004088338.1|305|OG02375	K06867	Found on plasmids	Function_unknown	Burkholderiales	DUF596 domain-containing protein
WP_004088339.1|305|OG02427	K06867	Found on plasmids	Function_unknown	Burkholderiales	DUF596 domain-containing protein
WP_004088346.1|2055143|OG02505	K06867	Found on plasmids	Function_unknown	Alteromonadales	hypothetical protein			1
WP_004088357.1|176290|OG02116	K06867	Found on plasmids	Function_unknown	Oceanospirillales	hypothetical protein			1
WP_004088418.1|50340|OG00842	K06867	Found on plasmids	Function_unknown	Pseudomonadales	hypothetical protein			1
WP_004088650.1|1411902|OG02637	K06903	Found on plasmids	Function_unknown	Alphaproteobacteria	phage baseplate protein			1
WP_004088917.1|287|OG00986	K06867	Found on plasmids	Function_unknown	Pseudomonadales	hypothetical protein			1
WP_004089198.1|364317|OG01832	K06867		Function_unknown	Burkholderiales	hypothetical protein
WP_004089371.1|305|OG02452	K06867	Found on plasmids	Function_unknown	Burkholderiales	DUF596 domain-containing protein
WP_004089511.1|34021|OG02032	K06867		Function_unknown	Alphaproteobacteria	hypothetical protein		1
WP_004089535.1|2025587|OG02489	K06867		Function_unknown	Enterobacterales	DUF2913 domain-containing protein		1
WP_004089585.1|305|OG01180	K06867	Found on plasmids	Function_unknown	Burkholderiales	hypothetical protein
WP_004090261.1|1678028|OG01304	K06867		Function_unknown	Burkholderiales	hypothetical protein
WP_004090262.1|305|OG01131	K06867		Function_unknown	Burkholderiales	hypothetical protein
WP_004090263.1|305|OG01130	K06867		Function_unknown	Burkholderiales	hypothetical protein
WP_004090276.1|665467|OG02390	K06867	Found on plasmids	Function_unknown	Alphaproteobacteria	hypothetical protein			1
WP_004090683.1|407217|OG03209	K06867		Function_unknown	Neisseriales	DUF4224 domain-containing protein		1
WP_004090753.1|305|OG02562	K06867		Function_unknown	Burkholderiales	DUF596 domain-containing protein
WP_004090788.1|305|OG02420	K06867	Found on plasmids	Function_unknown	Burkholderiales	DUF596 domain-containing protein
WP_004090790.1|305|OG02419	K06867	Found on plasmids	Function_unknown	Burkholderiales	DUF596 domain-containing protein
WP_004090969.1|287|OG03565	K06867	Found on plasmids	Function_unknown	Pseudomonadales	hypothetical protein			1
WP_004090973.1|305|OG02468	K06867		Function_unknown	Burkholderiales	hypothetical protein
WP_004091106.1|1697053|OG03332	K06867		Function_unknown	Pseudomonadales	hypothetical protein		1
WP_004091353.1|1637998|OG02672	K06867	Found on plasmids	Function_unknown	Rhodocyclales	hypothetical protein			1
WP_004091409.1|392736|OG02780	K06867		Function_unknown	Rhodocyclales	hypothetical protein		1
WP_004091411.1|1034889|OG03248	K06867	Found on plasmids	Function_unknown	Burkholderiales	DUF433 domain-containing protein
WP_010893152.1|1196083|OG02532	K06867	Found on plasmids	Function_unknown	Neisseriales	hypothetical protein			1
WP_010893160.1|287|OG02142	K06867	Found on plasmids	Function_unknown	Pseudomonadales	hypothetical protein			1
WP_010893417.1|1855305|OG01276	K06867	Found on plasmids	Function_unknown	Burkholderiales	hypothetical protein
WP_010893529.1|422441|OG01969	K06867	Found on plasmids	Function_unknown	Neisseriales	hypothetical protein			1
WP_010893744.1|1777134|OG02686	K06867	Found on plasmids	Function_unknown	Burkholderiales	hypothetical protein
WP_010894063.1|1850347|OG02671	K06867	Found on plasmids	Function_unknown	Alphaproteobacteria	hypothetical protein			1
WP_010894232.1|47877|OG01142	K06867	Found on plasmids	Function_unknown	Pseudomonadales	DUF3577 domain-containing protein			1
WP_010894485.1|364317|OG02510	K06867	Found on plasmids	Function_unknown	Burkholderiales	hypothetical protein
WP_010894491.1|201973|OG02910	K06867	Found on plasmids	Function_unknown	Bacillales	hypothetical protein			1
WP_010894503.1|1926878|OG03179	K06867	Found on plasmids	Function_unknown	Burkholderiales	hypothetical protein
WP_010894641.1|305|OG02384	K06867	Found on plasmids	Function_unknown	Burkholderiales	DUF596 domain-containing protein
WP_010894737.1|407217|OG02811	K06867	Found on plasmids	Function_unknown	Neisseriales	DUF4224 domain-containing protein			1
WP_010894740.1|1761774|OG02531	K06867	Found on plasmids	Function_unknown	Burkholderiales	DUF1640 domain-containing protein
WP_010895180.1|1906745|OG02999	K06867	Found on plasmids	Function_unknown	Pasteurellales	hypothetical protein			1
WP_010895207.1|76113|OG03166	K06867		Function_unknown	Rhodocyclales	hypothetical protein		1
WP_010895214.1|488732|OG00151	K06867	Found on plasmids	Function_unknown	Burkholderiales	hypothetical protein
WP_010895215.1|364317|OG02684	K06867	Found on plasmids	Function_unknown	Burkholderiales	hypothetical protein
WP_010895241.1|76113|OG02477	K06867	Found on plasmids	Function_unknown	Rhodocyclales	hypothetical protein			1
WP_010895243.1|76113|OG02172	K06867	Found on plasmids	Function_unknown	Rhodocyclales	hypothetical protein			1
WP_010895246.1|160808|OG01762	K06867	Found on plasmids	Function_unknown	Acidithiobacillia	hypothetical protein			1
WP_010895247.1|305|OG01174	K06867	Found on plasmids	Function_unknown	Burkholderiales	DUF4942 domain-containing protein
WP_010895250.1|76113|OG01913	K06867	Found on plasmids	Function_unknown	Rhodocyclales	hypothetical protein			1
WP_011097776.1|68287|OG01536	K06867		Function_unknown	Alphaproteobacteria	hypothetical protein		1
WP_011097888.1|305|OG01198	K06867		Function_unknown	Burkholderiales	hypothetical protein
WP_011097944.1|518|OG01810	K06867	Found on plasmids	Function_unknown	Burkholderiales	hypothetical protein
WP_011098178.1|1768795|OG02620	K06867		Function_unknown	Burkholderiales	DUF5131 family protein
WP_011098226.1|80840|OG02220	K06867	Found on plasmids	Function_unknown	Burkholderiales	hypothetical protein
WP_011098371.1|379|OG01971	K06867	Found on plasmids	Function_unknown	Alphaproteobacteria	hypothetical protein			1
WP_011098380.1|305|OG02440	K06867	Found on plasmids	Function_unknown	Burkholderiales	DUF596 domain-containing protein
WP_012337616.1|1217714|OG01994	K06867		Function_unknown	Pseudomonadales	hypothetical protein		1
WP_012337933.1|305|OG02454	K06867		Function_unknown	Burkholderiales	DUF596 domain-containing protein
WP_012382581.1|87883|OG03561	K06867	Found on plasmids	Function_unknown	Burkholderiales	hypothetical protein
WP_012382619.1|1588629|OG03113	K06867	Found on plasmids	Function_unknown	Aeromonadales	hypothetical protein			1
WP_012382637.1|1286373|OG00594	K06867	Found on plasmids	Function_unknown	Burkholderiales	DUF2800 domain-containing protein
WP_012382680.1|222|OG01887	K06867		Function_unknown	Burkholderiales	hypothetical protein
WP_012382719.1|125614|OG02587	K06867		Function_unknown	Thiotrichales	hypothetical protein		1
WP_012382790.1|305|OG02460	K06867		Function_unknown	Burkholderiales	DUF596 domain-containing protein
WP_013087959.1|364317|OG02434	K06867	Found on plasmids	Function_unknown	Burkholderiales	hypothetical protein
WP_013087960.1|364317|OG02730	K06867	Found on plasmids	Function_unknown	Burkholderiales	hypothetical protein
WP_013087966.1|364317|OG01246	K06867	Found on plasmids	Function_unknown	Burkholderiales	hypothetical protein
WP_014607311.1|364317|OG03154	K06867	Found on plasmids	Function_unknown	Burkholderiales	hypothetical protein
WP_014607318.1|364317|OG02252	K06867	Found on plasmids	Function_unknown	Burkholderiales	hypothetical protein
WP_014607322.1|364317|OG03127	K06867	Found on plasmids	Function_unknown	Burkholderiales	hypothetical protein
WP_014607458.1|34010|OG03030	K06867		Function_unknown	Alphaproteobacteria	hypothetical protein		1
WP_014607494.1|57975|OG02965	K06867		Function_unknown	Burkholderiales	hypothetical protein
WP_020850948.1|28095|OG03564	K06867		Function_unknown	Burkholderiales	hypothetical protein
WP_020850953.1|469|OG00740	K06907	Found on plasmids	Function_unknown	Pseudomonadales	phage tail sheath family protein			1
WP_020850968.1|518|OG02924	K06867	Found on plasmids	Function_unknown	Burkholderiales	VRR-NUC domain-containing protein
WP_020851019.1|105219|OG02103	K07043	Found on plasmids	Function_unknown	Burkholderiales	M48 family peptidase
WP_020851619.1|1761774|OG03026	K06867	Found on plasmids	Function_unknown	Burkholderiales	DUF1640 domain-containing protein
WP_020851636.1|518|OG01774	K06867		Function_unknown	Burkholderiales	hypothetical protein
WP_020851668.1|1761774|OG02346	K06867		Function_unknown	Burkholderiales	DUF1640 domain-containing protein, partial
WP_020851903.1|562|OG02724	K06867		Function_unknown	Enterobacterales	hypothetical protein		1
WP_020851904.1|91347|OG01357	K06867		Function_unknown	Enterobacterales	hypothetical protein		1
WP_020851996.1|518|OG01847	K06867	Found on plasmids	Function_unknown	Burkholderiales	DUF2815 domain-containing protein
WP_020851999.1|518|OG02923	K06867	Found on plasmids	Function_unknown	Burkholderiales	VRR-NUC domain-containing protein
WP_020852063.1|543|OG02808	K06867		Function_unknown	Enterobacterales	hypothetical protein		1
WP_020852217.1|1487922|OG01296	K06867		Function_unknown	Pseudomonadales	DUF2303 domain-containing protein		1
WP_020852242.1|364317|OG02573	K06867	Found on plasmids	Function_unknown	Burkholderiales	hypothetical protein
WP_020852402.1|732|OG01730	K06867		Function_unknown	Pasteurellales	hypothetical protein		1
WP_020852716.1|87883|OG03569	K06867		Function_unknown	Burkholderiales	hypothetical protein
WP_020852944.1|28450|OG01221	K06867		Function_unknown	Burkholderiales	hypothetical protein
WP_020852945.1|857335|OG02085	K06867		Function_unknown	Rhodocyclales	DUF488 domain-containing protein		1
WP_021358615.1|1777134|OG02718	K06867	Found on plasmids	Function_unknown	Burkholderiales	hypothetical protein
WP_023906215.1|287|OG01214	K06867	Found on plasmids	Function_unknown	Pseudomonadales	hypothetical protein			1
WP_023906375.1|32008|OG01355	K06867	Found on plasmids	Function_unknown	Burkholderiales	DUF2815 domain-containing protein
WP_023906378.1|518|OG02975	K06867	Found on plasmids	Function_unknown	Burkholderiales	VRR-NUC domain-containing protein
WP_023906406.1|349064|OG02978	K06867	Found on plasmids	Function_unknown	Alteromonadales	hypothetical protein			1
WP_023906433.1|1730094|OG03065	K06867		Function_unknown	Alphaproteobacteria	hypothetical protein		1
WP_023906444.1|2075548|OG01453	K06867		Function_unknown	Pseudomonadales	hypothetical protein		1
WP_023906549.1|1944648|OG02743	K06867	Found on plasmids	Function_unknown	Burkholderiales	DUF1376 domain-containing protein
WP_023906563.1|2055143|OG02823	K06867	Found on plasmids	Function_unknown	Alteromonadales	hypothetical protein			1
WP_023906603.1|80840|OG02306	K06867	Found on plasmids	Function_unknown	Burkholderiales	cupin domain-containing protein
WP_023906608.1|95619|OG00797	K06889	Found on plasmids	Function_unknown	Pseudomonadales	alpha/beta hydrolase			1
WP_023906664.1|1850347|OG02747	K06867	Found on plasmids	Function_unknown	Alphaproteobacteria	hypothetical protein			1
WP_023906705.1|407217|OG02826	K06867	Found on plasmids	Function_unknown	Neisseriales	DUF4224 domain-containing protein			1
WP_023907028.1|1835769|OG01709	K06867	Found on plasmids	Function_unknown	Burkholderiales	hypothetical protein
WP_023907042.1|1286373|OG02066	K06867	Found on plasmids	Function_unknown	Burkholderiales	hypothetical protein
WP_023907115.1|286|OG03555	K06867	Found on plasmids	Function_unknown	Pseudomonadales	hypothetical protein			1
WP_023907138.1|48736|OG01121	K06867	Found on plasmids	Function_unknown	Burkholderiales	hypothetical protein
WP_023907477.1|1761774|OG02726	K06867	Found on plasmids	Function_unknown	Burkholderiales	DUF1640 domain-containing protein
WP_023907735.1|206403|OG02112	K06867	Found on plasmids	Function_unknown	Epsilonproteobacteria	DUF1566 domain-containing protein			1
WP_023907937.1|543815|OG02201	K06867	Found on plasmids	Function_unknown	Chroococcales	hypothetical protein			1
WP_023908035.1|305|OG01196	K06867	Found on plasmids	Function_unknown	Burkholderiales	hypothetical protein
WP_023908036.1|305|OG01184	K06867	Found on plasmids	Function_unknown	Burkholderiales	hypothetical protein
WP_023908038.1|305|OG01195	K06867	Found on plasmids	Function_unknown	Burkholderiales	DUF769 domain-containing protein
WP_023908086.1|1891238|OG03165	K06867	Found on plasmids	Function_unknown	Burkholderiales	hypothetical protein
WP_023908172.1|964|OG01798	K06867	Found on plasmids	Function_unknown	Burkholderiales	hypothetical protein
WP_023908182.1|305|OG02470	K06867	Found on plasmids	Function_unknown	Burkholderiales	DUF596 domain-containing protein
WP_023908207.1|1110389|OG03148	K06867	Found on plasmids	Function_unknown	Burkholderiales	hypothetical protein
WP_023908235.1|546|OG02595	K06867		Function_unknown	Enterobacterales	hypothetical protein		1
WP_024748592.1|1588629|OG03103	K06867	Found on plasmids	Function_unknown	Aeromonadales	hypothetical protein			1
WP_024748663.1|32008|OG01851	K06867	Found on plasmids	Function_unknown	Burkholderiales	DUF2815 domain-containing protein
WP_024749127.1|87883|OG02703	K06867		Function_unknown	Burkholderiales	hypothetical protein
WP_024749199.1|1917880|OG03249	K06867	Found on plasmids	Function_unknown	Enterobacterales	hypothetical protein			1
WP_027700119.1|305|OG02385	K06867	Found on plasmids	Function_unknown	Burkholderiales	DUF596 domain-containing protein
WP_027700471.1|364317|OG03554	K06867		Function_unknown	Burkholderiales	hypothetical protein
WP_031336471.1|305|OG02411	K06867	Found on plasmids	Function_unknown	Burkholderiales	DUF596 domain-containing protein
WP_031336635.1|222|OG02396	K06867	Found on plasmids	Function_unknown	Burkholderiales	DUF2255 domain-containing protein
WP_031336788.1|364317|OG02694	K06867	Found on plasmids	Function_unknown	Burkholderiales	DUF1640 domain-containing protein
WP_031337162.1|1312922|OG02312	K06867	Found on plasmids	Function_unknown	Burkholderiales	hypothetical protein
WP_031337170.1|60552|OG03035	K06867	Found on plasmids	Function_unknown	Burkholderiales	hypothetical protein
WP_031337198.1|305|OG02382	K06867	Found on plasmids	Function_unknown	Burkholderiales	DUF596 domain-containing protein
WP_031337201.1|305|OG02422	K06867	Found on plasmids	Function_unknown	Burkholderiales	DUF596 domain-containing protein
WP_031337748.1|1463833|OG00474	K06867	Found on plasmids	Function_unknown	Actinobacteria	hypothetical protein			1
WP_031337790.1|562|OG02010	K06867		Function_unknown	Enterobacterales	hypothetical protein		1
WP_031337817.1|417203|OG01984	K06867	Found on plasmids	Function_unknown	Burkholderiales	DUF1640 domain-containing protein
WP_031337835.1|287|OG00638	K06867	Found on plasmids	Function_unknown	Pseudomonadales	hypothetical protein			1
WP_031337929.1|349064|OG03009	K06867	Found on plasmids	Function_unknown	Alteromonadales	hypothetical protein			1
WP_038210460.1|155077|OG01848	K06867	Found on plasmids	Function_unknown	Cellvibrionales	hypothetical protein			1
WP_038210462.1|103730|OG02954	K06867		Function_unknown	Actinobacteria	hypothetical protein		1
WP_038210551.1|422441|OG01973	K06867		Function_unknown	Neisseriales	hypothetical protein		1
WP_038211241.1|1768242|OG01595	K06867		Function_unknown	Burkholderiales	hypothetical protein
WP_038211469.1|305|OG02450	K06867		Function_unknown	Burkholderiales	DUF596 domain-containing protein
WP_038211603.1|1697053|OG02518	K06867		Function_unknown	Pseudomonadales	hypothetical protein		1
WP_038211656.1|1295392|OG03407	K06867	Found on plasmids	Function_unknown	Vibrionales	hypothetical protein			1
WP_038228427.1|305|OG02459	K06867		Function_unknown	Burkholderiales	DUF596 domain-containing protein
WP_038229438.1|414|OG03560	K06867		Function_unknown	Methylococcales	hypothetical protein		1
WP_038230102.1|305|OG02446	K06867	Found on plasmids	Function_unknown	Burkholderiales	DUF596 domain-containing protein
WP_038230267.1|93217|OG02388	K06867	Found on plasmids	Function_unknown	Burkholderiales	hypothetical protein, partial
WP_038230535.1|545617|OG00683	K06867	Found on plasmids	Function_unknown	Alphaproteobacteria	hypothetical protein			1
WP_038230726.1|518|OG02930	K06867	Found on plasmids	Function_unknown	Burkholderiales	VRR-NUC domain-containing protein
WP_038230947.1|709797|OG03627	K06867		Function_unknown	Alphaproteobacteria	hypothetical protein		1
WP_038231154.1|1420591|OG02762	K06867		Function_unknown	Alphaproteobacteria	hypothetical protein		1
WP_038231351.1|80864|OG00615	K06867	Found on plasmids	Function_unknown	Burkholderiales	hypothetical protein, partial
WP_038232427.1|287|OG01531	K06867		Function_unknown	Pseudomonadales	hypothetical protein		1
WP_038232956.1|286|OG02588	K06867		Function_unknown	Pseudomonadales	hypothetical protein		1
WP_038274391.1|417203|OG02878	K06867		Function_unknown	Burkholderiales	hypothetical protein
WP_038274576.1|1126|OG03013	K06867		Function_unknown	Chroococcales	hypothetical protein		1
WP_040123227.1|349064|OG03219	K06867		Function_unknown	Alteromonadales	hypothetical protein		1
WP_040123273.1|1286373|OG00795	K06867		Function_unknown	Burkholderiales	DUF2800 domain-containing protein
WP_040123340.1|1761774|OG02298	K06867	Found on plasmids	Function_unknown	Burkholderiales	DUF1640 domain-containing protein
WP_042462852.1|287|OG01477	K06867	Found on plasmids	Function_unknown	Pseudomonadales	hypothetical protein			1
WP_042463298.1|1386|OG00726	K06867	Found on plasmids	Function_unknown	Bacillales	hypothetical protein			1
WP_042463400.1|518|OG00286	K06867	Found on plasmids	Function_unknown	Burkholderiales	hypothetical protein
WP_042464024.1|76113|OG03161	K06867	Found on plasmids	Function_unknown	Rhodocyclales	hypothetical protein			1
WP_042836328.1|485|OG03463	K06867		Function_unknown	Neisseriales	hypothetical protein		1
WP_042836442.1|305|OG01874	K06867		Function_unknown	Burkholderiales	hypothetical protein
WP_046417897.1|1637875|OG02040	K06867	Found on plasmids	Function_unknown	Burkholderiales	hypothetical protein
WP_046418678.1|305|OG01202	K06867	Found on plasmids	Function_unknown	Burkholderiales	DUF769 domain-containing protein
WP_046418682.1|1855305|OG01163	K06867	Found on plasmids	Function_unknown	Burkholderiales	hypothetical protein
WP_046419156.1|518|OG00604	K06867	Found on plasmids	Function_unknown	Burkholderiales	DUF2800 domain-containing protein
WP_046419172.1|28182|OG01870	K06867	Found on plasmids	Function_unknown	Spirochaetia	hypothetical protein			1
WP_046419203.1|1234841|OG02700	K06867	Found on plasmids	Function_unknown	Sphingobacteriia	hypothetical protein			1
WP_046419237.1|1836045|OG02625	K06867	Found on plasmids	Function_unknown	Burkholderiales	hypothetical protein
WP_046419259.1|1465635|OG03029	K06867	Found on plasmids	Function_unknown	Enterobacterales	hypothetical protein			1
WP_046419782.1|1882831|OG02152	K06867	Found on plasmids	Function_unknown	Verrucomicrobia	hypothetical protein			1
WP_046420276.1|136849|OG03515	K06867		Function_unknown	Pseudomonadales	hypothetical protein		1
WP_046420589.1|1761774|OG02856	K06867	Found on plasmids	Function_unknown	Burkholderiales	DUF1640 domain-containing protein
WP_051606239.1|269660|OG00591	K06867	Found on plasmids	Function_unknown	Alphaproteobacteria	hypothetical protein			1
WP_057682466.1|305|OG02437	K06867	Found on plasmids	Function_unknown	Burkholderiales	DUF596 domain-containing protein
WP_057682544.1|407217|OG02486	K06867	Found on plasmids	Function_unknown	Neisseriales	DUF4224 domain-containing protein			1
WP_057683513.1|543|OG03322	K06867		Function_unknown	Enterobacterales	hypothetical protein		1
WP_057683733.1|317|OG02948	K06867	Found on plasmids	Function_unknown	Pseudomonadales	hypothetical protein			1
WP_057683746.1|1736221|OG01600	K06867		Function_unknown	Pseudomonadales	hypothetical protein		1
WP_057683790.1|53406|OG01752	K06867	Found on plasmids	Function_unknown	Pseudomonadales	hypothetical protein			1
WP_058564326.1|721785|OG03117	K06867	Found on plasmids	Function_unknown	Burkholderiales	hypothetical protein
WP_058564402.1|1217714|OG02137	K06867	Found on plasmids	Function_unknown	Pseudomonadales	hypothetical protein			1
WP_058564631.1|421628|OG02740	K06867	Found on plasmids	Function_unknown	Chromatiales	hypothetical protein			1
WP_058564977.1|28105|OG01299	K06867		Function_unknown	Alphaproteobacteria	hypothetical protein		1
WP_058565014.1|83494|OG01414	K06867	Found on plasmids	Function_unknown	Burkholderiales	hypothetical protein
WP_058565017.1|407|OG01397	K06867	Found on plasmids	Function_unknown	Alphaproteobacteria	hypothetical protein			1
WP_058565145.1|76113|OG01321	K06867	Found on plasmids	Function_unknown	Rhodocyclales	DUF3560 domain-containing protein			1
WP_058565160.1|1553431|OG01976	K06867		Function_unknown	Burkholderiales	hypothetical protein
WP_058570001.1|1286373|OG02872	K06867		Function_unknown	Burkholderiales	hypothetical protein
WP_058570023.1|562|OG02456	K06867	Found on plasmids	Function_unknown	Enterobacterales	DUF596 domain-containing protein			1
WP_058570029.1|1761774|OG02887	K06867		Function_unknown	Burkholderiales	hypothetical protein
WP_058570058.1|305|OG03327	K06867		Function_unknown	Burkholderiales	DUF596 domain-containing protein
WP_060870082.1|1389932|OG03022	K06867	Found on plasmids	Function_unknown	Burkholderiales	hypothetical protein
WP_060870136.1|28901|OG02633	K06867	Found on plasmids	Function_unknown	Enterobacterales	hypothetical protein			1
WP_060870149.1|346179|OG02127	K06867	Found on plasmids	Function_unknown	Burkholderiales	hypothetical protein
WP_060870188.1|1588629|OG03099	K06867	Found on plasmids	Function_unknown	Aeromonadales	hypothetical protein			1
WP_060870250.1|364317|OG00811	K06867	Found on plasmids	Function_unknown	Burkholderiales	hypothetical protein
WP_060870359.1|28095|OG00372	K06867	Found on plasmids	Function_unknown	Burkholderiales	hypothetical protein
WP_060870378.1|80840|OG02484	K06867		Function_unknown	Burkholderiales	hypothetical protein
WP_060870392.1|48935|OG02028	K06867	Found on plasmids	Function_unknown	Alphaproteobacteria	hypothetical protein			1
WP_060870422.1|518|OG00685	K06867	Found on plasmids	Function_unknown	Burkholderiales	DUF2800 domain-containing protein
WP_060870505.1|28901|OG02962	K06867		Function_unknown	Enterobacterales	hypothetical protein		1
WP_060871680.1|1777143|OG02644	K06867	Found on plasmids	Function_unknown	Burkholderiales	hypothetical protein
WP_060871751.1|488732|OG03077	K06867	Found on plasmids	Function_unknown	Burkholderiales	hypothetical protein
WP_060871766.1|518|OG02735	K06867		Function_unknown	Burkholderiales	DUF2815 domain-containing protein, partial
WP_060871775.1|1286373|OG02248	K06867	Found on plasmids	Function_unknown	Burkholderiales	hypothetical protein
WP_060871922.1|244365|OG01637	K06867	Found on plasmids	Function_unknown	Methylococcales	hypothetical protein			1
WP_060871925.1|305|OG01187	K06867	Found on plasmids	Function_unknown	Burkholderiales	hypothetical protein
WP_060871946.1|222|OG03557	K06867	Found on plasmids	Function_unknown	Burkholderiales	hypothetical protein
WP_060871977.1|305|OG01183	K06867	Found on plasmids	Function_unknown	Burkholderiales	hypothetical protein
WP_060871998.1|417203|OG01957	K06867	Found on plasmids	Function_unknown	Burkholderiales	DUF1640 domain-containing protein
WP_060872041.1|321846|OG02888	K06867	Found on plasmids	Function_unknown	Pseudomonadales	hypothetical protein			1
WP_060872042.1|101571|OG02448	K06867	Found on plasmids	Function_unknown	Burkholderiales	PIN domain-containing protein
WP_060872115.1|1286373|OG00969	K06867		Function_unknown	Burkholderiales	DUF2800 domain-containing protein
WP_060872140.1|1850347|OG03387	K06867		Function_unknown	Alphaproteobacteria	hypothetical protein, partial		1
WP_060872146.1|1217714|OG01992	K06867	Found on plasmids	Function_unknown	Pseudomonadales	hypothetical protein			1
WP_060872166.1|28182|OG01879	K06867	Found on plasmids	Function_unknown	Spirochaetia	hypothetical protein			1
WP_060872193.1|1850347|OG03380	K06867		Function_unknown	Alphaproteobacteria	hypothetical protein, partial		1
WP_060872197.1|367825|OG02403	K06867	Found on plasmids	Function_unknown	Burkholderiales	hypothetical protein
WP_060872215.1|857335|OG00421	K06867	Found on plasmids	Function_unknown	Rhodocyclales	DUF2163 domain-containing protein			1
WP_060872241.1|305|OG02404	K06867	Found on plasmids	Function_unknown	Burkholderiales	DUF596 domain-containing protein
WP_060872367.1|364317|OG03437	K06867		Function_unknown	Burkholderiales	hypothetical protein
WP_060872395.1|52133|OG01197	K06907		Function_unknown	Pseudomonadales	phage tail sheath family protein		1
WP_060872417.1|518|OG01849	K06867	Found on plasmids	Function_unknown	Burkholderiales	DUF2815 domain-containing protein
WP_063618861.1|1944648|OG00789	K06867	Found on plasmids	Function_unknown	Burkholderiales	DUF1376 domain-containing protein
WP_069107164.1|518|OG00597	K06867	Found on plasmids	Function_unknown	Burkholderiales	DUF2800 domain-containing protein
WP_071869653.1|1408192|OG01251	K06867	Found on plasmids	Function_unknown	Enterobacterales	DUF3289 domain-containing protein			1
WP_071869662.1|91347|OG03390	K06867		Function_unknown	Enterobacterales	hypothetical protein		1
WP_071869758.1|351676|OG01943	K06867	Found on plasmids	Function_unknown	Enterobacterales	hypothetical protein			1
WP_071869915.1|422441|OG01990	K06867	Found on plasmids	Function_unknown	Neisseriales	hypothetical protein			1
WP_071869944.1|286|OG02749	K06867	Found on plasmids	Function_unknown	Pseudomonadales	DUF4224 domain-containing protein			1
WP_071869949.1|1286373|OG00575	K06867	Found on plasmids	Function_unknown	Burkholderiales	DUF2800 domain-containing protein
WP_072866333.1|1598|OG03172	K06867		Function_unknown	Lactobacillales	hypothetical protein		1
WP_072866420.1|305|OG03665	K06867		Function_unknown	Burkholderiales	DUF596 domain-containing protein
WP_075584692.1|485|OG03608	K06867		Function_unknown	Neisseriales	hypothetical protein		1
WP_076613191.1|70998|OG02834	K06867		Function_unknown	Saprospiria	hypothetical protein		1
WP_076613211.1|292|OG03445	K06867		Function_unknown	Burkholderiales	hypothetical protein
WP_076613243.1|1286373|OG02050	K06867	Found on plasmids	Function_unknown	Burkholderiales	hypothetical protein
WP_076613608.1|1855305|OG01328	K06867		Function_unknown	Burkholderiales	hypothetical protein
WP_080502609.1|980584|OG03430	K06867		Function_unknown	Flavobacteriia	hypothetical protein		1
WP_080502610.1|103855|OG02614	K06867		Function_unknown	Burkholderiales	hypothetical protein
WP_080502622.1|373|OG02839	K06867		Function_unknown	Alphaproteobacteria	hypothetical protein		1
WP_080502625.1|292566|OG03324	K06867		Function_unknown	Synechococcales	hypothetical protein		1
WP_080507177.1|312026|OG02673	K06867	Found on plasmids	Function_unknown	Burkholderiales	hypothetical protein
WP_080507181.1|380244|OG02745	K06867		Function_unknown	Actinobacteria	hypothetical protein		1
WP_080507203.1|1969834|OG02560	K06867	Found on plasmids	Function_unknown	Clostridia	hypothetical protein			1
WP_080507214.1|562|OG02612	K06867		Function_unknown	Enterobacterales	hypothetical protein		1
WP_080507223.1|1775913|OG03512	K06867		Function_unknown	Pseudomonadales	hypothetical protein		1
WP_080513031.1|68895|OG03068	K06867		Function_unknown	Burkholderiales	hypothetical protein
WP_080513037.1|795666|OG02658	K06867	Found on plasmids	Function_unknown	Burkholderiales	hypothetical protein
WP_080544275.1|573737|OG03637	K06867	Found on plasmids	Function_unknown	Burkholderiales	hypothetical protein
WP_080654445.1|1884365|OG01522	K07090		Function_unknown	Alphaproteobacteria	sulfite exporter TauE/SafE family protein		1
WP_080679660.1|696485|OG03649	K06867		Function_unknown	Vibrionales	hypothetical protein		1
WP_080679722.1|364317|OG02822	K06867		Function_unknown	Burkholderiales	hypothetical protein
WP_080679735.1|87883|OG01516	K06867		Function_unknown	Burkholderiales	hypothetical protein
WP_080702442.1|1276756|OG03584	K06867		Function_unknown	Burkholderiales	hypothetical protein
WP_080702471.1|32002|OG02389	K06867		Function_unknown	Burkholderiales	hypothetical protein
WP_080702548.1|364317|OG02974	K06867		Function_unknown	Burkholderiales	hypothetical protein
WP_080703209.1|28105|OG01948	K06867		Function_unknown	Alphaproteobacteria	hypothetical protein		1
WP_080715113.1|670|OG02212	K06867		Function_unknown	Vibrionales	hypothetical protein		1
WP_080729512.1|1441714|OG03134	K06867		Function_unknown	Burkholderiales	hypothetical protein
WP_080939594.1|287|OG02592	K06867	Found on plasmids	Function_unknown	Pseudomonadales	DUF262 domain-containing protein			1
WP_080939631.1|1817793|OG02345	K06867	Found on plasmids	Function_unknown	Oceanospirillales	hypothetical protein			1
WP_081044379.1|1944648|OG03138	K06867		Function_unknown	Burkholderiales	hypothetical protein
WP_081044460.1|412963|OG03663	K06867		Function_unknown	Burkholderiales	DUF1640 domain-containing protein
WP_081046826.1|119060|OG01543	K06867		Function_unknown	Burkholderiales	DUF3800 domain-containing protein
WP_081046867.1|364317|OG02105	K06867	Found on plasmids	Function_unknown	Burkholderiales	hypothetical protein
WP_081089724.1|364317|OG03617	K06867	Found on plasmids	Function_unknown	Burkholderiales	hypothetical protein
WP_081089730.1|1267600|OG02565	K06867	Found on plasmids	Function_unknown	Enterobacterales	hypothetical protein			1
WP_081089756.1|1110389|OG02909	K06867	Found on plasmids	Function_unknown	Burkholderiales	hypothetical protein
WP_081089772.1|292|OG03386	K06867	Found on plasmids	Function_unknown	Burkholderiales	hypothetical protein
WP_081089810.1|857335|OG03160	K06867	Found on plasmids	Function_unknown	Rhodocyclales	hypothetical protein			1
WP_081089815.1|1144323|OG03312	K06867		Function_unknown	Pseudomonadales	hypothetical protein		1
WP_081089826.1|518|OG02692	K06867	Found on plasmids	Function_unknown	Burkholderiales	hypothetical protein
WP_081090393.1|364317|OG02800	K06867		Function_unknown	Burkholderiales	hypothetical protein
WP_081090398.1|518|OG01846	K06867	Found on plasmids	Function_unknown	Burkholderiales	DUF2815 domain-containing protein
WP_081392193.1|61652|OG03532	K06867	Found on plasmids	Function_unknown	Enterobacterales	hypothetical protein			1
WP_082355556.1|364317|OG02785	K06867	Found on plasmids	Function_unknown	Burkholderiales	hypothetical protein
WP_082357548.1|1945657|OG02932	K06867		Function_unknown	Flavobacteriia	hypothetical protein		1
WP_088371422.1|351676|OG02925	K06867	Found on plasmids	Function_unknown	Enterobacterales	hypothetical protein			1
WP_088371573.1|57480|OG00468	K06867	Found on plasmids	Function_unknown	Neisseriales	DUF3383 domain-containing protein			1
WP_088372212.1|208224|OG01379	K06867	Found on plasmids	Function_unknown	Enterobacterales	hypothetical protein			1
WP_088372258.1|138072|OG01319	K06867	Found on plasmids	Function_unknown	Enterobacterales	hypothetical protein			1
WP_088372266.1|857335|OG01144	K06867	Found on plasmids	Function_unknown	Rhodocyclales	hypothetical protein			1
WP_088569661.1|292|OG03453	K06867		Function_unknown	Burkholderiales	hypothetical protein
WP_088569667.1|1835769|OG02238	K06867	Found on plasmids	Function_unknown	Burkholderiales	hypothetical protein
WP_088569695.1|305|OG01188	K06867	Found on plasmids	Function_unknown	Burkholderiales	hypothetical protein
WP_088572583.1|1432056|OG03658	K06867		Function_unknown	Pasteurellales	hypothetical protein		1
WP_088572612.1|216591|OG00373	K06867	Found on plasmids	Function_unknown	Burkholderiales	hypothetical protein
WP_088572643.1|32008|OG03045	K06867		Function_unknown	Burkholderiales	hypothetical protein
WP_088572676.1|483547|OG02478	K06867	Found on plasmids	Function_unknown	Desulfuromonadales	hypothetical protein			1
WP_088577924.1|1537274|OG02761	K06867		Function_unknown	Burkholderiales	hypothetical protein
WP_088578194.1|305|OG02415	K06867	Found on plasmids	Function_unknown	Burkholderiales	DUF596 domain-containing protein
WP_088578328.1|422441|OG02020	K06867	Found on plasmids	Function_unknown	Neisseriales	hypothetical protein			1
WP_088578438.1|28182|OG02549	K06867		Function_unknown	Spirochaetia	hypothetical protein		1
WP_088578514.1|262004|OG03672	K06867		Function_unknown	Flavobacteriia	hypothetical protein		1
WP_109160983.1|151755|OG02046	K06867	Found on plasmids	Function_unknown	Burkholderiales	hypothetical protein
WP_118853433.1|28901|OG03510	K06867		Function_unknown	Enterobacterales	hypothetical protein		1
WP_118853459.1|1743157|OG02913	K06867		Function_unknown	Burkholderiales	hypothetical protein
WP_118853466.1|61652|OG02728	K06867		Function_unknown	Enterobacterales	hypothetical protein		1
WP_120279373.1|287|OG03626	K06867	Found on plasmids	Function_unknown	Pseudomonadales	hypothetical protein			1
WP_126709124.1|1855305|OG01154	K06867	Found on plasmids	Function_unknown	Burkholderiales	hypothetical protein
WP_126715046.1|1835769|OG01706	K06867	Found on plasmids	Function_unknown	Burkholderiales	hypothetical protein
WP_126715048.1|1944648|OG01512	K06867		Function_unknown	Burkholderiales	DUF1376 domain-containing protein, partial
WP_126715051.1|1134435|OG02067	K06867		Function_unknown	Rhodocyclales	DUF1376 domain-containing protein, partial		1
WP_010894496.1|56|OG00824	K13622	Found on plasmids	Glycerophospholipid_metabolism__PATH:ko00564_	Myxococcales	DUF3419 domain-containing protein			1
WP_004086157.1|305|OG01322	K15125		Glycosaminoglycan_binding_proteins__BR:ko00536_	Burkholderiales	hemagglutinin
WP_004086162.1|562|OG00995	K15125		Glycosaminoglycan_binding_proteins__BR:ko00536_	Enterobacterales	hemagglutinin		1
WP_004086204.1|562|OG02669	K15125	Found on plasmids	Glycosaminoglycan_binding_proteins__BR:ko00536_	Enterobacterales	hemagglutinin			1
WP_004086850.1|91347|OG02580	K15125	Found on plasmids	Glycosaminoglycan_binding_proteins__BR:ko00536_	Enterobacterales	hemagglutinin			1
WP_011097887.1|1855305|OG00714	K15125		Glycosaminoglycan_binding_proteins__BR:ko00536_	Burkholderiales	hemagglutinin, partial
WP_011098018.1|91347|OG02645	K15125	Found on plasmids	Glycosaminoglycan_binding_proteins__BR:ko00536_	Enterobacterales	hemagglutinin			1
WP_011098381.1|305|OG02559	K15125		Glycosaminoglycan_binding_proteins__BR:ko00536_	Burkholderiales	hemagglutinin
WP_011098383.1|305|OG02513	K15125	Found on plasmids	Glycosaminoglycan_binding_proteins__BR:ko00536_	Burkholderiales	hemagglutinin
WP_012382788.1|305|OG00801	K15125	Found on plasmids	Glycosaminoglycan_binding_proteins__BR:ko00536_	Burkholderiales	hypothetical protein
WP_023908183.1|211589|OG00540	K15125	Found on plasmids	Glycosaminoglycan_binding_proteins__BR:ko00536_	Burkholderiales	hemagglutinin
WP_023908193.1|701347|OG00640	K15125	Found on plasmids	Glycosaminoglycan_binding_proteins__BR:ko00536_	Enterobacterales	hemagglutinin			1
WP_031337194.1|211589|OG00645	K15125	Found on plasmids	Glycosaminoglycan_binding_proteins__BR:ko00536_	Burkholderiales	hemagglutinin
WP_031338087.1|562|OG02741	K15125	Found on plasmids	Glycosaminoglycan_binding_proteins__BR:ko00536_	Enterobacterales	hemagglutinin			1
WP_031338090.1|1960828|OG02230	K15125		Glycosaminoglycan_binding_proteins__BR:ko00536_	Pseudomonadales	hemagglutinin		1
WP_046420467.1|562|OG02966	K15125	Found on plasmids	Glycosaminoglycan_binding_proteins__BR:ko00536_	Enterobacterales	hemagglutinin			1
WP_046420959.1|305|OG00805	K15125	Found on plasmids	Glycosaminoglycan_binding_proteins__BR:ko00536_	Burkholderiales	hypothetical protein
WP_053014147.1|168471|OG02664	K15125	Found on plasmids	Glycosaminoglycan_binding_proteins__BR:ko00536_	Neisseriales	cytosolic protein	1		1
WP_060871695.1|211589|OG00532	K15125	Found on plasmids	Glycosaminoglycan_binding_proteins__BR:ko00536_	Burkholderiales	hemagglutinin
WP_060872191.1|305|OG00850	K15125	Found on plasmids	Glycosaminoglycan_binding_proteins__BR:ko00536_	Burkholderiales	hypothetical protein
WP_060872313.1|562|OG03153	K15125		Glycosaminoglycan_binding_proteins__BR:ko00536_	Enterobacterales	hemagglutinin, partial		1
WP_061278124.1|305|OG00056	K15125		Glycosaminoglycan_binding_proteins__BR:ko00536_	Burkholderiales	hemagglutinin
WP_063618863.1|305|OG01705	K15125		Glycosaminoglycan_binding_proteins__BR:ko00536_	Burkholderiales	hemagglutinin
WP_071869970.1|305|OG00001	K15125	Found on plasmids	Glycosaminoglycan_binding_proteins__BR:ko00536_	Burkholderiales	filamentous hemagglutinin N-terminal domain-containing protein
WP_075584702.1|562|OG02825	K15125	Found on plasmids	Glycosaminoglycan_binding_proteins__BR:ko00536_	Enterobacterales	hemagglutinin			1
WP_076613272.1|1855305|OG01486	K15125		Glycosaminoglycan_binding_proteins__BR:ko00536_	Burkholderiales	hypothetical protein, partial
WP_080507221.1|305|OG01924	K15125		Glycosaminoglycan_binding_proteins__BR:ko00536_	Burkholderiales	hypothetical protein
WP_080939611.1|208962|OG02803	K15125	Found on plasmids	Glycosaminoglycan_binding_proteins__BR:ko00536_	Enterobacterales	hemagglutinin			1
WP_081033548.1|562|OG02683	K15125		Glycosaminoglycan_binding_proteins__BR:ko00536_	Enterobacterales	hemagglutinin		1
WP_081044445.1|305|OG02425	K15125	Found on plasmids	Glycosaminoglycan_binding_proteins__BR:ko00536_	Burkholderiales	hemagglutinin
WP_081089837.1|1985343|OG00728	K15125	Found on plasmids	Glycosaminoglycan_binding_proteins__BR:ko00536_	Pseudomonadales	hemagglutinin			1
WP_081089895.1|211589|OG00069	K15125	Found on plasmids	Glycosaminoglycan_binding_proteins__BR:ko00536_	Burkholderiales	hemagglutinin-related protein
WP_081089912.1|168471|OG00043	K15125		Glycosaminoglycan_binding_proteins__BR:ko00536_	Neisseriales	hypothetical protein	1	1
WP_081090400.1|562|OG03669	K15125		Glycosaminoglycan_binding_proteins__BR:ko00536_	Enterobacterales	hemagglutinin, partial		1
WP_081378026.1|305|OG03347	K15125	Found on plasmids	Glycosaminoglycan_binding_proteins__BR:ko00536_	Burkholderiales	hemagglutinin
WP_081392196.1|305|OG00939	K15125		Glycosaminoglycan_binding_proteins__BR:ko00536_	Burkholderiales	hemagglutinin
WP_088572588.1|303|OG00656	K15125	Found on plasmids	Glycosaminoglycan_binding_proteins__BR:ko00536_	Pseudomonadales	hemagglutinin			1
WP_118853430.1|305|OG02190	K15125		Glycosaminoglycan_binding_proteins__BR:ko00536_	Burkholderiales	hemagglutinin
WP_126715036.1|305|OG02430	K15125	Found on plasmids	Glycosaminoglycan_binding_proteins__BR:ko00536_	Burkholderiales	hemagglutinin
WP_010893407.1|317|OG00093	K12993	Found on plasmids	Lipopolysaccharide_biosynthesis_proteins__BR:ko01005_	Pseudomonadales	glycosyltransferase family 1 protein			1
WP_042463195.1|269660|OG01302	K02536		Lipopolysaccharide_biosynthesis_proteins__BR:ko01005_	Alphaproteobacteria	UDP-3-O-(3-hydroxymyristoyl)glucosamine N-acyltransferase		1
WP_060871450.1|269660|OG00857	K02536	Found on plasmids	Lipopolysaccharide_biosynthesis_proteins__BR:ko01005_	Alphaproteobacteria	hypothetical protein			1
WP_071869619.1|269660|OG01345	K02536		Lipopolysaccharide_biosynthesis_proteins__BR:ko01005_	Alphaproteobacteria	hypothetical protein		1
WP_088578582.1|379|OG01010	K03517	Found on plasmids	Nicotinate_and_nicotinamide_metabolism__PATH:ko00760_	Alphaproteobacteria	quinolinate synthase NadA			1
WP_010894203.1|1710|OG00818	K10680	Found on plasmids	Nitrotoluene_degradation__PATH:ko00633_	Actinobacteria	alkene reductase			1
WP_004085106.1|2009038|OG02175	KAAAAS		Others	Pseudomonadales	penicillin-binding protein		1
WP_004085592.1|1469502|OG02894	KAAAAS	Found on plasmids	Others	Burkholderiales	putative addiction module antidote protein
WP_010894218.1|1826671|OG01665	KAAAAS	Found on plasmids	Others	Pseudomonadales	NmrA-like family protein			1
WP_023907727.1|857335|OG00355	KAAAAS	Found on plasmids	Others	Rhodocyclales	antirepressor			1
WP_027700599.1|1582493|OG01510	KAAAAS		Others	Pseudomonadales	S-adenosylmethionine-binding protein		1
WP_038211652.1|857335|OG01676	KAAAAS		Others	Rhodocyclales	antirepressor		1
WP_042463693.1|287|OG00802	KAAAAS	Found on plasmids	Others	Pseudomonadales	antirepressor			1
WP_046419976.1|259537|OG00215	KAAAAS	Found on plasmids	Others	Rhodocyclales	ATP-binding protein			1
WP_081046888.1|930|OG03659	KAAAAS	Found on plasmids	Others	Acidithiobacillia	translation repressor RelB			1
WP_004087326.1|1878942|OG01843	K07259		Peptidoglycan_biosynthesis_and_degradation_proteins__BR:ko01011_	Enterobacterales	D-alanyl-D-alanine carboxypeptidase/D-alanyl-D-alanine-endopeptidase		1
WP_081044406.1|1878942|OG00408	K07259	Found on plasmids	Peptidoglycan_biosynthesis_and_degradation_proteins__BR:ko01011_	Enterobacterales	D-alanyl-D-alanine carboxypeptidase/D-alanyl-D-alanine-endopeptidase			1
WP_004083562.1|91347|OG02493	K06223		Prokaryotic_defense_system__BR:ko02048_	Enterobacterales	hypothetical protein		1
WP_004083632.1|80840|OG00976	K00558	Found on plasmids	Prokaryotic_defense_system__BR:ko02048_	Burkholderiales	DNA cytosine methyltransferase
WP_004085025.1|797277|OG02632	KAAAAQ	Found on plasmids	Prokaryotic_defense_system__BR:ko02048_	Pseudomonadales	toxin-antitoxin system HicB family antitoxin			1
WP_004085357.1|1452487|OG01853	K03427		Prokaryotic_defense_system__BR:ko02048_	Neisseriales	N-6 DNA methylase		1
WP_004085590.1|520|OG02859	KAAAAQ	Found on plasmids	Prokaryotic_defense_system__BR:ko02048_	Burkholderiales	type II toxin-antitoxin system RelE/ParE family toxin
WP_004085905.1|551994|OG02866	K19092	Found on plasmids	Prokaryotic_defense_system__BR:ko02048_	Nitrosomonadales	type II toxin-antitoxin system RelE/ParE family toxin			1
WP_004087881.1|543815|OG02109	KAAAAQ	Found on plasmids	Prokaryotic_defense_system__BR:ko02048_	Chroococcales	RTX toxin			1
WP_004087958.1|1898103|OG00860	K01153	Found on plasmids	Prokaryotic_defense_system__BR:ko02048_	Rhodocyclales	restriction endonuclease subunit R			1
WP_004089386.1|251698|OG02750	KAAAAQ	Found on plasmids	Prokaryotic_defense_system__BR:ko02048_	Pseudomonadales	type II toxin-antitoxin system RelE/ParE family toxin			1
WP_004089517.1|170623|OG03101	KAAAAQ	Found on plasmids	Prokaryotic_defense_system__BR:ko02048_	Pseudomonadales	type II toxin-antitoxin system HicA family toxin			1
WP_004089823.1|451|OG03143	K00571		Prokaryotic_defense_system__BR:ko02048_	Legionellales	site-specific DNA-methyltransferase		1
WP_004090697.1|412963|OG02372	K13655	Found on plasmids	Prokaryotic_defense_system__BR:ko02048_	Burkholderiales	type II toxin-antitoxin system MqsA family antitoxin
WP_004090909.1|80864|OG02899	K19157	Found on plasmids	Prokaryotic_defense_system__BR:ko02048_	Burkholderiales	type II toxin-antitoxin system YafQ family toxin
WP_004091377.1|416213|OG03305	K18918	Found on plasmids	Prokaryotic_defense_system__BR:ko02048_	Ferrovales	CopG family transcriptional regulator			1
WP_004572927.1|796334|OG02820	KAAAAR		Prokaryotic_defense_system__BR:ko02048_	Enterobacterales	colicin V synthesis protein		1
WP_010894534.1|373|OG03149	K07473	Found on plasmids	Prokaryotic_defense_system__BR:ko02048_	Alphaproteobacteria	type II toxin-antitoxin system RelB/DinJ family antitoxin			1
WP_010895223.1|180197|OG02695	K07171	Found on plasmids	Prokaryotic_defense_system__BR:ko02048_	Burkholderiales	type II toxin-antitoxin system PemK/MazF family toxin
WP_011097988.1|1100711|OG02941	K06218	Found on plasmids	Prokaryotic_defense_system__BR:ko02048_	Burkholderiales	type II toxin-antitoxin system RelE/ParE family toxin
WP_013087943.1|1043206|OG03089	K18842	Found on plasmids	Prokaryotic_defense_system__BR:ko02048_	Alphaproteobacteria	antitoxin			1
WP_014607314.1|173365|OG03039	K06218	Found on plasmids	Prokaryotic_defense_system__BR:ko02048_	Methylococcales	type II toxin-antitoxin system RelE/ParE family toxin			1
WP_020851108.1|222|OG02849	K21498		Prokaryotic_defense_system__BR:ko02048_	Burkholderiales	addiction module antidote protein, HigA family
WP_020851109.1|222|OG02935	K07334		Prokaryotic_defense_system__BR:ko02048_	Burkholderiales	plasmid maintenance system killer
WP_020852349.1|543815|OG02104	KAAAAQ	Found on plasmids	Prokaryotic_defense_system__BR:ko02048_	Chroococcales	RTX toxin			1
WP_023906425.1|373|OG03073	K07473	Found on plasmids	Prokaryotic_defense_system__BR:ko02048_	Alphaproteobacteria	type II toxin-antitoxin system antitoxin, RelB/DinJ family			1
WP_023906854.1|169670|OG02197	KAAAAQ	Found on plasmids	Prokaryotic_defense_system__BR:ko02048_	Synechococcales	RTX toxin			1
WP_023907129.1|219182|OG00581	K01154	Found on plasmids	Prokaryotic_defense_system__BR:ko02048_	Burkholderiales	restriction endonuclease subunit S
WP_023907240.1|292|OG02806	KAAAAR	Found on plasmids	Prokaryotic_defense_system__BR:ko02048_	Burkholderiales	colicin V synthesis protein
WP_024748528.1|36873|OG02391	K18828	Found on plasmids	Prokaryotic_defense_system__BR:ko02048_	Burkholderiales	PIN domain-containing protein
WP_027700397.1|795666|OG00832	K01154		Prokaryotic_defense_system__BR:ko02048_	Burkholderiales	restriction endonuclease subunit S
WP_038211569.1|364317|OG00819	K16214	Found on plasmids	Prokaryotic_defense_system__BR:ko02048_	Burkholderiales	toxin
WP_038229226.1|930|OG02860	KAAAAQ		Prokaryotic_defense_system__BR:ko02048_	Acidithiobacillia	BrnT family toxin		1
WP_038230332.1|242163|OG02701	K18841	Found on plasmids	Prokaryotic_defense_system__BR:ko02048_	Burkholderiales	type II toxin-antitoxin system PemK/MazF family toxin
WP_038230657.1|1057002|OG02983	K18829	Found on plasmids	Prokaryotic_defense_system__BR:ko02048_	Alphaproteobacteria	antitoxin			1
WP_042464090.1|119060|OG02461	KAAAAQ	Found on plasmids	Prokaryotic_defense_system__BR:ko02048_	Burkholderiales	type II toxin-antitoxin system RelE/ParE family toxin
WP_046417513.1|87883|OG03012	KAAAAQ	Found on plasmids	Prokaryotic_defense_system__BR:ko02048_	Burkholderiales	type II toxin-antitoxin system RelE/ParE family toxin
WP_046417857.1|91347|OG02832	KAAAAR	Found on plasmids	Prokaryotic_defense_system__BR:ko02048_	Enterobacterales	colicin V synthesis protein			1
WP_046420237.1|551994|OG02809	K19092	Found on plasmids	Prokaryotic_defense_system__BR:ko02048_	Nitrosomonadales	type II toxin-antitoxin system RelE/ParE family toxin			1
WP_050765471.1|287|OG03457	K01154	Found on plasmids	Prokaryotic_defense_system__BR:ko02048_	Pseudomonadales	restriction endonuclease subunit S			1
WP_058564432.1|796334|OG02804	KAAAAR	Found on plasmids	Prokaryotic_defense_system__BR:ko02048_	Enterobacterales	colicin V synthesis protein			1
WP_058565082.1|1110389|OG02767	K18918	Found on plasmids	Prokaryotic_defense_system__BR:ko02048_	Burkholderiales	TraY domain-containing protein
WP_058565085.1|626|OG02194	K07062	Found on plasmids	Prokaryotic_defense_system__BR:ko02048_	Enterobacterales	PIN domain-containing protein			1
WP_058565086.1|53332|OG03116	KAAAAQ	Found on plasmids	Prokaryotic_defense_system__BR:ko02048_	Desulfobacterales	type II toxin-antitoxin system Phd/YefM family antitoxin			1
WP_060870075.1|1938604|OG03251	KAAAAQ	Found on plasmids	Prokaryotic_defense_system__BR:ko02048_	Neisseriales	addiction module antitoxin			1
WP_060870083.1|80864|OG02939	K19157	Found on plasmids	Prokaryotic_defense_system__BR:ko02048_	Burkholderiales	type II toxin-antitoxin system YafQ family toxin
WP_060870177.1|91347|OG02815	KAAAAR	Found on plasmids	Prokaryotic_defense_system__BR:ko02048_	Enterobacterales	colicin V synthesis protein			1
WP_060870273.1|80864|OG03072	K07473	Found on plasmids	Prokaryotic_defense_system__BR:ko02048_	Burkholderiales	type II toxin-antitoxin system antitoxin, RelB/DinJ family
WP_060870428.1|1307414|OG01422	K07319	Found on plasmids	Prokaryotic_defense_system__BR:ko02048_	Vibrionales	site-specific DNA-methyltransferase			1
WP_060871744.1|287|OG00650	K01154	Found on plasmids	Prokaryotic_defense_system__BR:ko02048_	Pseudomonadales	restriction endonuclease subunit S			1
WP_060872141.1|1458426|OG03075	K07473	Found on plasmids	Prokaryotic_defense_system__BR:ko02048_	Burkholderiales	type II toxin-antitoxin system antitoxin, RelB/DinJ family
WP_060872331.1|169670|OG02113	KAAAAQ	Found on plasmids	Prokaryotic_defense_system__BR:ko02048_	Synechococcales	RTX toxin, partial			1
WP_060872372.1|352|OG02944	K19157	Found on plasmids	Prokaryotic_defense_system__BR:ko02048_	Pseudomonadales	type II toxin-antitoxin system YafQ family toxin			1
WP_060872373.1|180197|OG02710	K07171	Found on plasmids	Prokaryotic_defense_system__BR:ko02048_	Burkholderiales	type II toxin-antitoxin system PemK/MazF family toxin
WP_071869901.1|293256|OG00517	K01153		Prokaryotic_defense_system__BR:ko02048_	Desulfovibrionales	helicase		1
WP_076613612.1|1307414|OG01698	K07319		Prokaryotic_defense_system__BR:ko02048_	Vibrionales	site-specific DNA-methyltransferase		1
WP_080702547.1|1100724|OG03071	KAAAAQ	Found on plasmids	Prokaryotic_defense_system__BR:ko02048_	Burkholderiales	type II toxin-antitoxin system antitoxin, RelB/DinJ family
WP_080939628.1|871651|OG00470	K01154		Prokaryotic_defense_system__BR:ko02048_	Alphaproteobacteria	restriction endonuclease subunit S		1
WP_080939629.1|1472765|OG00746	K01154		Prokaryotic_defense_system__BR:ko02048_	Tissierellia	restriction endonuclease subunit S		1
WP_081089723.1|1100724|OG02344	K19157	Found on plasmids	Prokaryotic_defense_system__BR:ko02048_	Burkholderiales	type II toxin-antitoxin system YafQ family toxin
WP_082355533.1|1768795|OG03094	KAAAAQ	Found on plasmids	Prokaryotic_defense_system__BR:ko02048_	Burkholderiales	type II toxin-antitoxin system RelE/ParE family toxin
WP_082355765.1|1307414|OG01696	K07319		Prokaryotic_defense_system__BR:ko02048_	Vibrionales	site-specific DNA-methyltransferase		1
WP_088371878.1|543815|OG02305	KAAAAQ	Found on plasmids	Prokaryotic_defense_system__BR:ko02048_	Chroococcales	RTX toxin			1
WP_088569647.1|103855|OG00547	K01154	Found on plasmids	Prokaryotic_defense_system__BR:ko02048_	Burkholderiales	restriction endonuclease subunit S
WP_088569754.1|136849|OG03158	KAAAAQ	Found on plasmids	Prokaryotic_defense_system__BR:ko02048_	Pseudomonadales	type II toxin-antitoxin system RelE/ParE family toxin			1
WP_088577927.1|101571|OG03133	K21495	Found on plasmids	Prokaryotic_defense_system__BR:ko02048_	Burkholderiales	plasmid stability protein stbC
WP_088578327.1|543815|OG03355	KAAAAQ		Prokaryotic_defense_system__BR:ko02048_	Chroococcales	RTX toxin		1
WP_104993211.1|317|OG01440	K01154		Prokaryotic_defense_system__BR:ko02048_	Pseudomonadales	restriction endonuclease subunit S		1
WP_004083633.1|915471|OG01235	KAAAAE	Found on plasmids	Replication_and_repair	Pseudomonadales	type II restriction endonuclease NgoMIV			1
WP_004084729.1|347534|OG00172	K06919	Found on plasmids	Replication_and_repair	Aeromonadales	helicase			1
WP_004085183.1|1835769|OG00166	K0396A		Replication_and_repair	Burkholderiales	phage tail tape measure protein, partial
WP_004085312.1|1898103|OG01640	KAAAAE		Replication_and_repair	Rhodocyclales	restriction endonuclease subunit R		1
WP_004087956.1|1597955|OG01813	KAAAAE		Replication_and_repair	Burkholderiales	restriction endonuclease subunit S
WP_004087957.1|1637875|OG02467	KAAAAE		Replication_and_repair	Burkholderiales	restriction endonuclease subunit S
WP_010895240.1|76113|OG01830	KAAAAM	Found on plasmids	Replication_and_repair	Rhodocyclales	plasmid mobilization relaxosome protein MobC			1
WP_011097622.1|518|OG00440	K06919	Found on plasmids	Replication_and_repair	Burkholderiales	ATP-dependent helicase
WP_011097946.1|244365|OG02442	K0396A		Replication_and_repair	Methylococcales	phage-related protein		1
WP_012337730.1|1436290|OG00696	K07496		Replication_and_repair	Burkholderiales	transposase
WP_012382580.1|562|OG03058	K07496	Found on plasmids	Replication_and_repair	Enterobacterales	transposase			1
WP_012382624.1|2075551|OG00097	K06919	Found on plasmids	Replication_and_repair	Pseudomonadales	DNA primase			1
WP_014607313.1|1382803|OG02205	KAAAAE		Replication_and_repair	Neisseriales	restriction endonuclease		1
WP_020850971.1|1075768|OG02232	K06919		Replication_and_repair	Burkholderiales	ATP-dependent helicase
WP_020851954.1|518|OG01772	K0396A	Found on plasmids	Replication_and_repair	Burkholderiales	phage antirepressor protein
WP_020852204.1|244365|OG01760	K0396A		Replication_and_repair	Methylococcales	phage-related protein		1
WP_020852241.1|364317|OG01645	KAAAAM	Found on plasmids	Replication_and_repair	Burkholderiales	plasmid mobilization relaxosome protein MobC
WP_020852982.1|244365|OG01734	K0396A		Replication_and_repair	Methylococcales	phage-related protein		1
WP_021358707.1|518|OG00439	K06919	Found on plasmids	Replication_and_repair	Burkholderiales	ATP-dependent helicase
WP_023906568.1|244365|OG01695	K0396A	Found on plasmids	Replication_and_repair	Methylococcales	phage antirepressor			1
WP_023907052.1|2075551|OG00100	K06919	Found on plasmids	Replication_and_repair	Pseudomonadales	DNA primase			1
WP_023907749.1|225992|OG01744	K0396A	Found on plasmids	Replication_and_repair	Burkholderiales	phage antirepressor
WP_023907750.1|2075551|OG00101	K06919	Found on plasmids	Replication_and_repair	Pseudomonadales	DNA primase			1
WP_024748685.1|1236|OG02294	K07491	Found on plasmids	Replication_and_repair	Gammaproteobacteria	IS200/IS605 family transposase			1
WP_027700598.1|1582493|OG01285	KAAAAE		Replication_and_repair	Pseudomonadales	Restriction endonuclease BglII		1
WP_031337009.1|573|OG00792	KAAAAE	Found on plasmids	Replication_and_repair	Enterobacterales	restriction endonuclease, SacI family			1
WP_038232460.1|573|OG02295	K07491	Found on plasmids	Replication_and_repair	Enterobacterales	IS200/IS605 family transposase			1
WP_040123077.1|518|OG00531	K06919		Replication_and_repair	Burkholderiales	ATP-dependent helicase
WP_040123263.1|518|OG00515	K06919		Replication_and_repair	Burkholderiales	ATP-dependent helicase
WP_042462688.1|876478|OG00681	K07496	Found on plasmids	Replication_and_repair	Hydrogenophilalia	transposase			1
WP_042464043.1|87883|OG03634	KAAAAM	Found on plasmids	Replication_and_repair	Burkholderiales	plasmid stabilization protein
WP_042836502.1|2075551|OG00099	K06919	Found on plasmids	Replication_and_repair	Pseudomonadales	phage/plasmid primase P4			1
WP_042836805.1|54736|OG00636	K07496	Found on plasmids	Replication_and_repair	Enterobacterales	transposase			1
WP_046419774.1|225992|OG01270	K0396A	Found on plasmids	Replication_and_repair	Burkholderiales	phage antirepressor
WP_046419912.1|244365|OG01258	K0396A	Found on plasmids	Replication_and_repair	Methylococcales	phage antirepressor			1
WP_046420928.1|277|OG00628	KAAAAE	Found on plasmids	Replication_and_repair	Deinococci	restriction endonuclease subunit S			1
WP_057682583.1|518|OG00435	K06919	Found on plasmids	Replication_and_repair	Burkholderiales	ATP-dependent helicase
WP_058564969.1|573737|OG01333	K14060		Replication_and_repair	Burkholderiales	recombinase family protein
WP_058564998.1|364317|OG00962	KAAAAM	Found on plasmids	Replication_and_repair	Burkholderiales	relaxase
WP_058565007.1|2075551|OG00110	K06919	Found on plasmids	Replication_and_repair	Pseudomonadales	DNA primase			1
WP_058565016.1|518|OG00430	K06919	Found on plasmids	Replication_and_repair	Burkholderiales	ATP-dependent helicase
WP_058565061.1|518|OG01795	K0396A		Replication_and_repair	Burkholderiales	phage antirepressor protein
WP_060870122.1|518|OG00438	K06919	Found on plasmids	Replication_and_repair	Burkholderiales	ATP-dependent helicase
WP_060871686.1|573|OG00641	K07496	Found on plasmids	Replication_and_repair	Enterobacterales	transposase			1
WP_060871926.1|518|OG00445	K06919	Found on plasmids	Replication_and_repair	Burkholderiales	ATP-dependent helicase
WP_060871942.1|244365|OG01707	K0396A	Found on plasmids	Replication_and_repair	Methylococcales	phage antirepressor protein			1
WP_060871997.1|518|OG00533	K06919	Found on plasmids	Replication_and_repair	Burkholderiales	ATP-dependent helicase
WP_060872275.1|518|OG00443	K06919	Found on plasmids	Replication_and_repair	Burkholderiales	ATP-dependent helicase
WP_060872310.1|2075551|OG00098	K06919	Found on plasmids	Replication_and_repair	Pseudomonadales	DNA primase			1
WP_069107145.1|518|OG01139	K06919		Replication_and_repair	Burkholderiales	ATP-dependent helicase
WP_072866400.1|2075551|OG00112	K06919		Replication_and_repair	Pseudomonadales	phage/plasmid primase P4		1
WP_072866413.1|1236|OG00752	K0396A		Replication_and_repair	Gammaproteobacteria	phage tail tape measure protein, partial		1
WP_076613297.1|1835769|OG03309	K0396A		Replication_and_repair	Burkholderiales	phage major tail tube protein, partial
WP_080679672.1|518|OG01935	K06919		Replication_and_repair	Burkholderiales	ATP-dependent helicase
WP_081089793.1|1835769|OG01157	K0396A		Replication_and_repair	Burkholderiales	phage tail tape measure protein, partial
WP_081089805.1|876478|OG01562	K07496		Replication_and_repair	Hydrogenophilalia	transposase		1
WP_081089813.1|1835769|OG01883	K0396A		Replication_and_repair	Burkholderiales	phage tail tape measure protein, partial
WP_081089822.1|1581112|OG01466	K0396A	Found on plasmids	Replication_and_repair	Burkholderiales	phage repressor protein C
WP_081364533.1|1312922|OG02176	KAAAAE		Replication_and_repair	Burkholderiales	HNH endonuclease
WP_082352344.1|518|OG01697	K06919		Replication_and_repair	Burkholderiales	ATP-dependent helicase
WP_082355558.1|34004|OG01504	K06919	Found on plasmids	Replication_and_repair	Alphaproteobacteria	RepB family plasmid replication initiator protein			1
WP_088371691.1|518|OG00750	K06919	Found on plasmids	Replication_and_repair	Burkholderiales	ATP-dependent helicase
WP_126709119.1|518|OG00434	K06919		Replication_and_repair	Burkholderiales	ATP-dependent helicase
WP_004091515.1|326474|OG00464	K20533	Found on plasmids	Secretion_system__BR:ko02044_	Burkholderiales	TrbI/VirB10 family protein
WP_010895199.1|1110389|OG01836	K03194	Found on plasmids	Secretion_system__BR:ko02044_	Burkholderiales	conjugal transfer protein
WP_010895257.1|488732|OG03540	KZAAAA	Found on plasmids	Secretion_system__BR:ko02044_	Burkholderiales	conjugal transfer protein
WP_013087957.1|364317|OG01586	K03200	Found on plasmids	Secretion_system__BR:ko02044_	Burkholderiales	glutamate-1-semialdehyde 2,1-aminomutase
WP_020852262.1|364317|OG00567	K03195	Found on plasmids	Secretion_system__BR:ko02044_	Burkholderiales	conjugal transfer protein TrbI
WP_020852264.1|364317|OG00148	K03205	Found on plasmids	Secretion_system__BR:ko02044_	Burkholderiales	conjugal transfer protein TraG
WP_038211583.1|364317|OG01371	K03204	Found on plasmids	Secretion_system__BR:ko02044_	Burkholderiales	conjugal transfer protein TrbG
WP_040123200.1|1926878|OG02524	K07344		Secretion_system__BR:ko02044_	Burkholderiales	conjugal transfer protein, partial
WP_042464052.1|1926878|OG00465	K20533	Found on plasmids	Secretion_system__BR:ko02044_	Burkholderiales	conjugal transfer protein TrbI
WP_058564984.1|364317|OG00897	K03196	Found on plasmids	Secretion_system__BR:ko02044_	Burkholderiales	P-type DNA transfer ATPase VirB11
WP_058564986.1|364317|OG01502	K03203	Found on plasmids	Secretion_system__BR:ko02044_	Burkholderiales	VirB8
WP_060870054.1|364317|OG01409	KZAAAA	Found on plasmids	Secretion_system__BR:ko02044_	Burkholderiales	conjugal transfer protein TraL
WP_060870084.1|364317|OG01343	K03201	Found on plasmids	Secretion_system__BR:ko02044_	Burkholderiales	conjugal transfer protein TrbL
WP_060871694.1|364317|OG01015	K03201	Found on plasmids	Secretion_system__BR:ko02044_	Burkholderiales	conjugal transfer protein TrbL
WP_069106970.1|76113|OG02586	K03197	Found on plasmids	Secretion_system__BR:ko02044_	Rhodocyclales	conjugal transfer protein	1		1
WP_069107187.1|364317|OG01021	K03201	Found on plasmids	Secretion_system__BR:ko02044_	Burkholderiales	conjugal transfer protein TrbL
WP_081046866.1|364317|OG00109	K03199	Found on plasmids	Secretion_system__BR:ko02044_	Burkholderiales	CagE, TrbE, VirB component of type IV transporter system
WP_081095316.1|1926878|OG01263	K20533		Secretion_system__BR:ko02044_	Burkholderiales	conjugal transfer protein TrbI
WP_088577939.1|1926878|OG02551	KZAAAA	Found on plasmids	Secretion_system__BR:ko02044_	Burkholderiales	conjugal transfer protein
WP_012382560.1|80879|OG02159	KAAAAL		Structural_proteins	Burkholderiales	integral membrane protein
WP_023906482.1|1777136|OG01488	KAAAAL	Found on plasmids	Structural_proteins	Burkholderiales	membrane protein
WP_027700451.1|349064|OG03212	KAAAAL	Found on plasmids	Structural_proteins	Alteromonadales	membrane protein			1
WP_031336128.1|35799|OG00639	KAAAAL	Found on plasmids	Structural_proteins	Nitrosomonadales	membrane protein			1
WP_038274292.1|1855305|OG02690	KAAAAL		Structural_proteins	Burkholderiales	membrane protein
WP_004085308.1|293256|OG02006	KAAAAC		Transcription_factors__BR:ko03000_	Desulfovibrionales	XRE family transcriptional regulator		1
WP_004086786.1|543|OG02283	KAAAAC	Found on plasmids	Transcription_factors__BR:ko03000_	Enterobacterales	transcriptional regulator			1
WP_004086788.1|615|OG02846	KAAAAC	Found on plasmids	Transcription_factors__BR:ko03000_	Enterobacterales	transcriptional regulator			1
WP_004089975.1|631362|OG02426	KAAAAC	Found on plasmids	Transcription_factors__BR:ko03000_	Chromatiales	XRE family transcriptional regulator			1
WP_004091355.1|68895|OG02937	KAAAAC	Found on plasmids	Transcription_factors__BR:ko03000_	Burkholderiales	XRE family transcriptional regulator
WP_004572878.1|1743157|OG02953	K03720	Found on plasmids	Transcription_factors__BR:ko03000_	Burkholderiales	trp operon repressor
WP_010892859.1|478741|OG02585	KAAAAC	Found on plasmids	Transcription_factors__BR:ko03000_	Verrucomicrobia	MerR family DNA-binding transcriptional regulator			1
WP_010894192.1|85698|OG02435	KAAAAC		Transcription_factors__BR:ko03000_	Burkholderiales	LysR family transcriptional regulator
WP_010894193.1|876364|OG02453	KAAAAC		Transcription_factors__BR:ko03000_	Burkholderiales	LysR family transcriptional regulator
WP_010895249.1|1110389|OG02934	KAAAAC	Found on plasmids	Transcription_factors__BR:ko03000_	Burkholderiales	transcriptional regulator
WP_012337734.1|1768795|OG02602	KAAAAC	Found on plasmids	Transcription_factors__BR:ko03000_	Burkholderiales	XRE family transcriptional regulator
WP_020852902.1|196367|OG03096	KAAAAC	Found on plasmids	Transcription_factors__BR:ko03000_	Burkholderiales	transcriptional regulator AbrB
WP_023906614.1|1826671|OG01125	KAAAAC	Found on plasmids	Transcription_factors__BR:ko03000_	Pseudomonadales	LysR family transcriptional regulator			1
WP_023907014.1|1396821|OG02955	KAAAAC	Found on plasmids	Transcription_factors__BR:ko03000_	Chromatiales	XRE family transcriptional regulator			1
WP_023908247.1|106589|OG02646	KAAAAC	Found on plasmids	Transcription_factors__BR:ko03000_	Burkholderiales	XRE family transcriptional regulator
WP_031336630.1|85698|OG01159	KAAAAC	Found on plasmids	Transcription_factors__BR:ko03000_	Burkholderiales	LysR family transcriptional regulator
WP_031336646.1|286|OG02904	KAAAAC	Found on plasmids	Transcription_factors__BR:ko03000_	Pseudomonadales	XRE family transcriptional regulator			1
WP_031336647.1|518|OG01601	KAAAAC	Found on plasmids	Transcription_factors__BR:ko03000_	Burkholderiales	LysR family transcriptional regulator
WP_060870051.1|339670|OG03048	KAAAAC	Found on plasmids	Transcription_factors__BR:ko03000_	Burkholderiales	CopG family transcriptional regulator
WP_060870072.1|1559339|OG02709	KAAAAC	Found on plasmids	Transcription_factors__BR:ko03000_	Burkholderiales	XRE family transcriptional regulator
WP_075584666.1|33043|OG02278	KAAAAC	Found on plasmids	Transcription_factors__BR:ko03000_	Clostridia	XRE family transcriptional regulator			1
WP_081046868.1|28901|OG03007	KAAAAC	Found on plasmids	Transcription_factors__BR:ko03000_	Enterobacterales	XRE family transcriptional regulator			1
WP_081089864.1|293256|OG02117	KAAAAC		Transcription_factors__BR:ko03000_	Desulfovibrionales	XRE family transcriptional regulator		1
WP_010894199.1|1826671|OG00747	KAAAAG	Found on plasmids	Transport	Pseudomonadales	MFS transporter			1
WP_011098080.1|1334193|OG00161	KAAAAG	Found on plasmids	Transport	Enterobacterales	autotransporter domain-containing protein			1
WP_023906600.1|287|OG01428	KAAAAG	Found on plasmids	Transport	Pseudomonadales	ABC transporter substrate-binding protein			1
WP_071869863.1|1334193|OG00171	KAAAAG	Found on plasmids	Transport	Enterobacterales	outer membrane autotransporter barrel			1
WP_080654457.1|32040|OG00954	K03296		Transport	Burkholderiales	AcrB/AcrD/AcrF family protein
WP_088572696.1|1177982|OG00022	K21449	Found on plasmids	Transporters__BR:ko02000_	Burkholderiales	cell surface protein
	652						120	221	341
